# Supplementary material for: Transcriptome Analysis of Dastarcus helophoroides (Coleoptera: Bothrideridae) Using Illumina HiSeq Sequencing
Source: PLoS One. 2014 Jun 30;9(6):e100673. doi: 10.1371/journal.pone.0100673 (PMC4076278; doi:10.1371/journal.pone.0100673)
Supplement: Table S1 — Annotation of all of the unigenes. 31,293 of the 42,810 unigenes were annotated using Blastx search in five public databases (NR, Swissprot, GO, COG, KEGG) with a cut-off E-value of 10−5. (TXT) [file pone.0100673.s001.txt]

geneID	geneLength	Dastarcus_helophoroides_rawfragments(10526016)	Dastarcus_helophoroides_FPKM	Nr-ID	Nr-Score	Nr-Evalue	Nr-annotation	Swissprot-ID	Swissprot-Score	Swissprot-Evalue	Swissprot-annotation	COG-Protein-or-Domain	COG-Score	COG-Evalue	COG-ID	COG-Function-Description	KO_id	KEGG-Evalue	KEGG-Score	KEGG-Gene	ko_definition	GO-BiologicalProcess	GO-MolecularFunction	Go-CellularComponent
CL1.Contig1_Dastarcus_helophoroides	330	184	52.9712	gi|320164286|gb|EFW41185.1|	140.2	2.00E-32	60S ribosomal protein L43 [Capsaspora owczarzaki ATCC 30864]	sp|Q9U2A8|RL37A_CAEEL	134	5.00E-32	60S ribosomal protein L37a OS=Caenorhabditis elegans GN=rpl-43 PE=2 SV=3	YPR043w	155	1.00E-38	COG1997	Ribosomal protein L37AE/L43A	K02921	2.00E-32	137	phu:Phum_PHUM603320	large subunit ribosomal protein L37Ae	GO:0006412//translation	GO:0003735//structural constituent of ribosome	GO:0005840//ribosome
CL1.Contig2_Dastarcus_helophoroides	371	153	39.179	gi|6093890|sp|O61598.3|RL37A_OSTOS	140.2	2.00E-32	RecName: Full=60S ribosomal protein L37a >gi|2996185|gb|AAC08431.1| 60S ribosomal protein [Ostertagia ostertagi]	sp|O61598|RL37A_OSTOS	140	8.00E-34	60S ribosomal protein L37a OS=Ostertagia ostertagi GN=rpl-37a PE=3 SV=3	YPR043w	169	1.00E-42	COG1997	Ribosomal protein L37AE/L43A	K02921	9.00E-33	138	nve:NEMVE_v1g226223	large subunit ribosomal protein L37Ae	GO:0006412//translation	GO:0046872//metal ion binding;GO:0003735//structural constituent of ribosome	GO:0005840//ribosome
CL10.Contig1_Dastarcus_helophoroides	1112	2	0.1709	gi|91077222|ref|XP_973318.1|	84.7	1.00E-78	PREDICTED: similar to organic cation transporter [Tribolium castaneum] >gi|270001689|gb|EEZ98136.1| hypothetical protein TcasGA2_TC000561 [Tribolium castaneum]	sp|O15245|S22A1_HUMAN	73.2	5.00E-21	Solute carrier family 22 member 1 OS=Homo sapiens GN=SLC22A1 PE=1 SV=2	BS_araE	42	4.00E-09	COG0477	Permeases of the major facilitator superfamily	K08202	1.00E-42	132	tca:656850	MFS transporter, OCT family, solute carrier family 22 (organic cation transporter), member 4/5	GO:0006810//transport	-	GO:0016020//membrane
CL10.Contig2_Dastarcus_helophoroides	1111	3	0.2565	gi|91077222|ref|XP_973318.1|	92.4	6.00E-81	PREDICTED: similar to organic cation transporter [Tribolium castaneum] >gi|270001689|gb|EEZ98136.1| hypothetical protein TcasGA2_TC000561 [Tribolium castaneum]	sp|O15245|S22A1_HUMAN	73.2	2.00E-23	Solute carrier family 22 member 1 OS=Homo sapiens GN=SLC22A1 PE=1 SV=2	BS_araE	42	2.00E-09	COG0477	Permeases of the major facilitator superfamily	K08202	2.00E-43	132	tca:656850	MFS transporter, OCT family, solute carrier family 22 (organic cation transporter), member 4/5	GO:0006810//transport	-	GO:0016020//membrane
CL10.Contig3_Dastarcus_helophoroides	1062	2	0.1789	gi|91077222|ref|XP_973318.1|	313.9	7.00E-84	PREDICTED: similar to organic cation transporter [Tribolium castaneum] >gi|270001689|gb|EEZ98136.1| hypothetical protein TcasGA2_TC000561 [Tribolium castaneum]	sp|O15245|S22A1_HUMAN	115	1.00E-25	Solute carrier family 22 member 1 OS=Homo sapiens GN=SLC22A1 PE=1 SV=2	SMa1447	64.7	3.00E-10	COG0477	Permeases of the major facilitator superfamily	K08202	4.00E-47	189	tca:656850	MFS transporter, OCT family, solute carrier family 22 (organic cation transporter), member 4/5	GO:0006810//transport	-	GO:0016020//membrane
CL10.Contig4_Dastarcus_helophoroides	1061	8	0.7163	gi|91077222|ref|XP_973318.1|	321.6	3.00E-86	PREDICTED: similar to organic cation transporter [Tribolium castaneum] >gi|270001689|gb|EEZ98136.1| hypothetical protein TcasGA2_TC000561 [Tribolium castaneum]	sp|O15245|S22A1_HUMAN	124	3.00E-28	Solute carrier family 22 member 1 OS=Homo sapiens GN=SLC22A1 PE=1 SV=2	SMa1447	70.5	5.00E-12	COG0477	Permeases of the major facilitator superfamily	K08202	8.00E-48	191	tca:656850	MFS transporter, OCT family, solute carrier family 22 (organic cation transporter), member 4/5	GO:0006810//transport	-	GO:0016020//membrane
CL10.Contig5_Dastarcus_helophoroides	522	2	0.364	gi|91077222|ref|XP_973318.1|	74.3	1.00E-31	PREDICTED: similar to organic cation transporter [Tribolium castaneum] >gi|270001689|gb|EEZ98136.1| hypothetical protein TcasGA2_TC000561 [Tribolium castaneum]	sp|Q9Y226|S22AD_HUMAN	61.2	5.00E-14	Solute carrier family 22 member 13 OS=Homo sapiens GN=SLC22A13 PE=2 SV=2	--	--	--	--	--	K08202	6.00E-16	63.9	tca:656850	MFS transporter, OCT family, solute carrier family 22 (organic cation transporter), member 4/5	-	-	-
CL10.Contig6_Dastarcus_helophoroides	521	2	0.3647	gi|91077222|ref|XP_973318.1|	74.3	9.00E-34	PREDICTED: similar to organic cation transporter [Tribolium castaneum] >gi|270001689|gb|EEZ98136.1| hypothetical protein TcasGA2_TC000561 [Tribolium castaneum]	sp|Q9Y226|S22AD_HUMAN	65.1	4.00E-15	Solute carrier family 22 member 13 OS=Homo sapiens GN=SLC22A13 PE=2 SV=2	--	--	--	--	--	K08202	1.00E-16	66.2	tca:656850	MFS transporter, OCT family, solute carrier family 22 (organic cation transporter), member 4/5	-	-	-
CL10.Contig7_Dastarcus_helophoroides	472	2	0.4026	gi|91077222|ref|XP_973318.1|	154.1	1.00E-36	PREDICTED: similar to organic cation transporter [Tribolium castaneum] >gi|270001689|gb|EEZ98136.1| hypothetical protein TcasGA2_TC000561 [Tribolium castaneum]	sp|O88446|S22A3_RAT	87	1.00E-17	Solute carrier family 22 member 3 OS=Rattus norvegicus GN=Slc22a3 PE=2 SV=1	SMa1447	59.7	2.00E-09	COG0477	Permeases of the major facilitator superfamily	K08202	5.00E-20	97.1	tca:656850	MFS transporter, OCT family, solute carrier family 22 (organic cation transporter), member 4/5	GO:0006810//transport	-	GO:0016020//membrane
CL10.Contig8_Dastarcus_helophoroides	471	2	0.4034	gi|91077222|ref|XP_973318.1|	161.8	8.00E-39	PREDICTED: similar to organic cation transporter [Tribolium castaneum] >gi|270001689|gb|EEZ98136.1| hypothetical protein TcasGA2_TC000561 [Tribolium castaneum]	sp|O88446|S22A3_RAT	94	1.00E-19	Solute carrier family 22 member 3 OS=Rattus norvegicus GN=Slc22a3 PE=2 SV=1	SMa1447	65.5	4.00E-11	COG0477	Permeases of the major facilitator superfamily	K08202	9.00E-21	99.4	tca:656850	MFS transporter, OCT family, solute carrier family 22 (organic cation transporter), member 4/5	GO:0006810//transport	-	GO:0016020//membrane
CL100.Contig1_Dastarcus_helophoroides	297	58	18.5527	gi|91084411|ref|XP_967517.1|	104.4	1.00E-21	PREDICTED: similar to GA11062-PA [Tribolium castaneum] >gi|270008843|gb|EFA05291.1| hypothetical protein TcasGA2_TC015448 [Tribolium castaneum]	--	--	--	--	--	--	--	--	--	--	--	--	--	--	-	-	-
CL100.Contig2_Dastarcus_helophoroides	848	295	33.0493	gi|91084411|ref|XP_967517.1|	280.8	5.00E-74	PREDICTED: similar to GA11062-PA [Tribolium castaneum] >gi|270008843|gb|EFA05291.1| hypothetical protein TcasGA2_TC015448 [Tribolium castaneum]	sp|Q9D3D0|TTPAL_MOUSE	102	1.00E-21	Alpha-tocopherol transfer protein-like OS=Mus musculus GN=Ttpal PE=2 SV=3	--	--	--	--	--	K10693	6.00E-26	118	dpe:Dper_GL26848	E3 ubiquitin-protein ligase MYCBP2 [EC:6.3.2.19]	-	-	-
CL1000.Contig1_Dastarcus_helophoroides	1374	21	1.452	gi|91085385|ref|XP_966386.1|	275.4	4.00E-72	PREDICTED: similar to AGAP001208-PA [Tribolium castaneum] >gi|270009149|gb|EFA05597.1| hypothetical protein TcasGA2_TC015801 [Tribolium castaneum]	sp|Q5XHJ5|RSRC2_XENTR	142	1.00E-33	Arginine/serine-rich coiled-coil protein 2 OS=Xenopus tropicalis GN=rsrc2 PE=2 SV=1	PA2976	55.8	2.00E-07	COG1530	Ribonucleases G and E	K09566	2.00E-21	104	cin:100180164	peptidyl-prolyl isomerase G (cyclophilin G) [EC:5.2.1.8]	-	-	-
CL1000.Contig2_Dastarcus_helophoroides	1284	38	2.8116	gi|91085385|ref|XP_966386.1|	276.6	1.00E-72	PREDICTED: similar to AGAP001208-PA [Tribolium castaneum] >gi|270009149|gb|EFA05597.1| hypothetical protein TcasGA2_TC015801 [Tribolium castaneum]	sp|Q5XHJ5|RSRC2_XENTR	143	7.00E-34	Arginine/serine-rich coiled-coil protein 2 OS=Xenopus tropicalis GN=rsrc2 PE=2 SV=1	PA2976	57.4	5.00E-08	COG1530	Ribonucleases G and E	K09566	1.00E-21	105	cin:100180164	peptidyl-prolyl isomerase G (cyclophilin G) [EC:5.2.1.8]	-	-	-
CL1000.Contig3_Dastarcus_helophoroides	1156	8	0.6575	gi|91085385|ref|XP_966386.1|	276.6	1.00E-72	PREDICTED: similar to AGAP001208-PA [Tribolium castaneum] >gi|270009149|gb|EFA05597.1| hypothetical protein TcasGA2_TC015801 [Tribolium castaneum]	sp|Q5XHJ5|RSRC2_XENTR	143	6.00E-34	Arginine/serine-rich coiled-coil protein 2 OS=Xenopus tropicalis GN=rsrc2 PE=2 SV=1	PA2976	57.4	5.00E-08	COG1530	Ribonucleases G and E	K09566	9.00E-22	105	cin:100180164	peptidyl-prolyl isomerase G (cyclophilin G) [EC:5.2.1.8]	-	-	-
CL1001.Contig1_Dastarcus_helophoroides	1812	261	13.6842	gi|270004142|gb|EFA00590.1|	60.1	4.00E-07	hypothetical protein TcasGA2_TC003461 [Tribolium castaneum]	sp|Q00174|LAMA_DROME	265	3.00E-70	Laminin subunit alpha OS=Drosophila melanogaster GN=LanA PE=1 SV=2	--	--	--	--	--	K06240	2.00E-144	513	tca:661583	laminin, alpha 3/5	-	-	-
CL1001.Contig2_Dastarcus_helophoroides	1056	81	7.2871	gi|270004142|gb|EFA00590.1|	292	3.00E-77	hypothetical protein TcasGA2_TC003461 [Tribolium castaneum]	sp|Q00174|LAMA_DROME	171	3.00E-42	Laminin subunit alpha OS=Drosophila melanogaster GN=LanA PE=1 SV=2	--	--	--	--	--	K06240	4.00E-78	291	tca:661583	laminin, alpha 3/5	-	-	-
CL1002.Contig1_Dastarcus_helophoroides	3437	249	6.8827	gi|270004555|gb|EFA01003.1|	1987.6	0	hypothetical protein TcasGA2_TC003916 [Tribolium castaneum]	sp|P81436|OGT1_RABIT	1647	0	UDP-N-acetylglucosamine--peptide N-acetylglucosaminyltransferase 110 kDa subunit OS=Oryctolagus cuniculus GN=OGT PE=1 SV=2	all0889	173	2.00E-42	COG0457	FOG: TPR repeat	K09667	0	1986	tca:655930	polypeptide N-acetylglucosaminyltransferase [EC:2.4.1.-]	GO:0035220//wing disc development;GO:0006486//protein glycosylation	GO:0005488//binding;GO:0008375//acetylglucosaminyltransferase activity	-
CL1002.Contig2_Dastarcus_helophoroides	3242	21	0.6154	gi|270004555|gb|EFA01003.1|	1986.1	0	hypothetical protein TcasGA2_TC003916 [Tribolium castaneum]	sp|P81436|OGT1_RABIT	1647	0	UDP-N-acetylglucosamine--peptide N-acetylglucosaminyltransferase 110 kDa subunit OS=Oryctolagus cuniculus GN=OGT PE=1 SV=2	all0889	173	2.00E-42	COG0457	FOG: TPR repeat	K09667	0	1986	tca:655930	polypeptide N-acetylglucosaminyltransferase [EC:2.4.1.-]	GO:0035220//wing disc development;GO:0006486//protein glycosylation	GO:0005488//binding;GO:0008375//acetylglucosaminyltransferase activity	-
CL1003.Contig1_Dastarcus_helophoroides	2273	84	3.5109	gi|270015616|gb|EFA12064.1|	85.5	1.00E-14	hypothetical protein TcasGA2_TC012910 [Tribolium castaneum]	sp|P41499|PTN11_RAT	580	0	Tyrosine-protein phosphatase non-receptor type 11 OS=Rattus norvegicus GN=Ptpn11 PE=1 SV=4	SPAC26F1.10c	146	1.00E-34	COG5599	Protein tyrosine phosphatase	K07293	0	907	tca:660085	protein tyrosine phosphatase, non-receptor type 11 [EC:3.1.3.48]	GO:0006641//triglyceride metabolic process;GO:0035265//organ growth;GO:0048609//multicellular organismal reproductive process;GO:0060027//convergent extension involved in gastrulation;GO:0007507//heart development;GO:0046676//negative regulation of insulin secretion;GO:0046887//positive regulation of hormone secretion;GO:0048011//nerve growth factor receptor signaling pathway;GO:0040014//regulati…	GO:0050254//rhodopsin kinase activity;GO:0051428//peptide hormone receptor binding;GO:0043560//insulin receptor substrate binding;GO:0005158//insulin receptor binding;GO:0019904//protein domain specific binding;GO:0004726//non-membrane spanning protein tyrosine phosphatase activity;GO:0043274//phospholipase binding	GO:0043234//protein complex;GO:0005829//cytosol;GO:0030054//cell junction;GO:0005739//mitochondrion;GO:0001725//stress fiber
CL1003.Contig2_Dastarcus_helophoroides	2111	61	2.7452	gi|189242242|ref|XP_971440.2|	84.7	1.00E-14	PREDICTED: similar to protein tyrosine phosphatase, non-receptor type 11 [Tribolium castaneum]	sp|Q90687|PTN11_CHICK	545	2.00E-154	Tyrosine-protein phosphatase non-receptor type 11 OS=Gallus gallus GN=PTPN11 PE=2 SV=1	SPAC26F1.10c	146	1.00E-34	COG5599	Protein tyrosine phosphatase	K07293	0	868	tca:660085	protein tyrosine phosphatase, non-receptor type 11 [EC:3.1.3.48]	GO:0060548//negative regulation of cell death;GO:0060027//convergent extension involved in gastrulation;GO:0007507//heart development;GO:0006470//protein dephosphorylation	GO:0004725//protein tyrosine phosphatase activity;GO:0050254//rhodopsin kinase activity	-
CL1004.Contig1_Dastarcus_helophoroides	1493	65	4.1361	gi|270009932|gb|EFA06380.1|	694.1	0	hypothetical protein TcasGA2_TC009258 [Tribolium castaneum]	sp|Q8C5L3|CNOT2_MOUSE	370	3.00E-102	CCR4-NOT transcription complex subunit 2 OS=Mus musculus GN=Cnot2 PE=2 SV=2	SPCC4G3.15c	107	5.00E-23	COG5601	General negative regulator of transcription subunit	K12605	0	694	tca:661220	CCR4-NOT transcription complex subunit 2	-	-	-
CL1004.Contig2_Dastarcus_helophoroides	1102	18	1.5518	gi|270009932|gb|EFA06380.1|	600.5	4.00E-170	hypothetical protein TcasGA2_TC009258 [Tribolium castaneum]	sp|Q8C5L3|CNOT2_MOUSE	369	5.00E-102	CCR4-NOT transcription complex subunit 2 OS=Mus musculus GN=Cnot2 PE=2 SV=2	SPCC4G3.15c	107	4.00E-23	COG5601	General negative regulator of transcription subunit	K12605	6.00E-171	600	tca:661220	CCR4-NOT transcription complex subunit 2	-	-	-
CL1005.Contig1_Dastarcus_helophoroides	1231	142	10.9589	gi|270014375|gb|EFA10823.1|	720.7	0	hypothetical protein TcasGA2_TC030727, partial [Tribolium castaneum]	sp|Q9P225|DYH2_HUMAN	505	9.00E-143	Dynein heavy chain 2, axonemal OS=Homo sapiens GN=DNAH2 PE=1 SV=3	YKR054c	165	1.00E-40	COG5245	Dynein, heavy chain	K10408	0	720	tca:655704	dynein heavy chain, axonemal	GO:0006200//ATP catabolic process;GO:0007018//microtubule-based movement	GO:0003777//microtubule motor activity;GO:0005524//ATP binding;GO:0016887//ATPase activity	GO:0030286//dynein complex
CL1006.Contig1_Dastarcus_helophoroides	1874	183	9.2772	gi|313747527|ref|NP_001186449.1|	485.7	3.00E-135	ribosome biogenesis protein BMS1 homolog [Gallus gallus]	sp|Q14692|BMS1_HUMAN	461	3.00E-129	Ribosome biogenesis protein BMS1 homolog OS=Homo sapiens GN=BMS1 PE=1 SV=1	YPL217c	452	1.00E-126	COG5192	GTP-binding protein required for 40S ribosome biogenesis	K14569	4.00E-136	485	gga:423633	ribosome biogenesis protein BMS1	-	-	-
CL1007.Contig1_Dastarcus_helophoroides	819	0	0	--	--	--	--	--	--	--	--	--	--	--	--	--	--	--	--	--	--	-	-	-
CL1007.Contig2_Dastarcus_helophoroides	807	1	0.1177	--	--	--	--	--	--	--	--	--	--	--	--	--	--	--	--	--	--	-	-	-
CL1007.Contig3_Dastarcus_helophoroides	801	2	0.2372	--	--	--	--	--	--	--	--	--	--	--	--	--	--	--	--	--	--	-	-	-
CL1007.Contig4_Dastarcus_helophoroides	799	1	0.1189	--	--	--	--	--	--	--	--	--	--	--	--	--	--	--	--	--	--	-	-	-
CL1007.Contig5_Dastarcus_helophoroides	789	4	0.4816	--	--	--	--	--	--	--	--	--	--	--	--	--	--	--	--	--	--	-	-	-
CL1007.Contig6_Dastarcus_helophoroides	787	1	0.1207	--	--	--	--	--	--	--	--	--	--	--	--	--	--	--	--	--	--	-	-	-
CL1007.Contig7_Dastarcus_helophoroides	781	0	0	--	--	--	--	--	--	--	--	--	--	--	--	--	--	--	--	--	--	-	-	-
CL1007.Contig8_Dastarcus_helophoroides	769	1	0.1235	--	--	--	--	--	--	--	--	--	--	--	--	--	--	--	--	--	--	-	-	-
CL1008.Contig1_Dastarcus_helophoroides	885	156	16.7462	gi|270001205|gb|EEZ97652.1|	380.6	5.00E-104	hypothetical protein TcasGA2_TC016196 [Tribolium castaneum]	sp|Q86B47|Y8611_DROME	182	1.00E-45	Probable ATP-dependent RNA helicase CG8611 OS=Drosophila melanogaster GN=CG8611 PE=1 SV=1	SPAC1F7.02c	111	2.00E-24	COG0513	Superfamily II DNA and RNA helicases	K14806	2.00E-93	342	tca:657677	ATP-dependent RNA helicase DDX31/DBP7 [EC:3.6.4.13]	-	-	-
CL1009.Contig1_Dastarcus_helophoroides	945	85	8.5452	gi|6647431|sp|Q25460.1|FP1_MYTED	59.7	2.00E-07	RecName: Full=Adhesive plaque matrix protein; AltName: Full=Foot protein 1; AltName: Full=MEFP1; AltName: Full=Polyphenolic adhesive protein >gi|9696|emb|CAA38294.1| polyphenolic adhesive protein [Mytilus edulis]	sp|Q25460|FP1_MYTED	77.4	4.00E-14	Adhesive plaque matrix protein (Fragment) OS=Mytilus edulis GN=FP1 PE=1 SV=1	--	--	--	--	--	K11722	3.00E-07	56.6	gga:100859056	bromodomain-containing protein 4	-	-	-
CL101.Contig1_Dastarcus_helophoroides	4712	147	2.9638	gi|91085607|ref|XP_969271.1|	1029.2	0	PREDICTED: similar to ATP-binding cassette sub-family A member 3 [Tribolium castaneum]	sp|Q99758|ABCA3_HUMAN	588	3.00E-167	ATP-binding cassette sub-family A member 3 OS=Homo sapiens GN=ABCA3 PE=1 SV=2	TM1403	176	3.00E-43	COG1131	ABC-type multidrug transport system, ATPase component	K05643	0	653	dgr:Dgri_GH12892	ATP-binding cassette, subfamily A (ABC1), member 3	-	-	-
CL101.Contig2_Dastarcus_helophoroides	4694	81	1.6394	gi|91085607|ref|XP_969271.1|	1028.1	0	PREDICTED: similar to ATP-binding cassette sub-family A member 3 [Tribolium castaneum]	sp|Q99758|ABCA3_HUMAN	588	5.00E-167	ATP-binding cassette sub-family A member 3 OS=Homo sapiens GN=ABCA3 PE=1 SV=2	TM1403	176	3.00E-43	COG1131	ABC-type multidrug transport system, ATPase component	K05643	0	653	dgr:Dgri_GH12892	ATP-binding cassette, subfamily A (ABC1), member 3	-	-	-
CL1010.Contig1_Dastarcus_helophoroides	1140	8	0.6667	gi|91087327|ref|XP_975593.1|	468.4	2.00E-130	PREDICTED: similar to FYVE finger containing protein [Tribolium castaneum]	sp|Q5ZLY5|PKHF2_CHICK	358	2.00E-98	Pleckstrin homology domain-containing family F member 2 OS=Gallus gallus GN=PLEKHF2 PE=2 SV=1	--	--	--	--	--	K05724	3.00E-29	129	mgp:100546627	FYVE, RhoGEF and PH domain containing 5/6	-	GO:0008270//zinc ion binding	-
CL1010.Contig2_Dastarcus_helophoroides	1140	5	0.4167	gi|91087327|ref|XP_975593.1|	468.4	2.00E-130	PREDICTED: similar to FYVE finger containing protein [Tribolium castaneum]	sp|Q5ZLY5|PKHF2_CHICK	358	2.00E-98	Pleckstrin homology domain-containing family F member 2 OS=Gallus gallus GN=PLEKHF2 PE=2 SV=1	--	--	--	--	--	K05724	3.00E-29	129	mgp:100546627	FYVE, RhoGEF and PH domain containing 5/6	-	GO:0008270//zinc ion binding	-
CL1011.Contig1_Dastarcus_helophoroides	2579	308	11.3458	gi|270002437|gb|EEZ98884.1|	798.1	0	hypothetical protein TcasGA2_TC004499 [Tribolium castaneum]	sp|Q8BRU6|VMAT2_MOUSE	535	2.00E-151	Synaptic vesicular amine transporter OS=Mus musculus GN=Slc18a2 PE=1 SV=1	STM0382	88.6	5.00E-17	COG0477	Permeases of the major facilitator superfamily	K08155	0	795	tca:659437	MFS transporter, DHA1 family, solute carrier family 18 (vesicular amine transporter), member 1/2	GO:0015842//synaptic vesicle amine transport;GO:0006836//neurotransmitter transport;GO:0055085//transmembrane transport;GO:0015872//dopamine transport	GO:0008504//monoamine transmembrane transporter activity;GO:0005430//synaptic vesicle amine transmembrane transporter activity	GO:0031594//neuromuscular junction;GO:0008021//synaptic vesicle;GO:0016021//integral to membrane
CL1011.Contig2_Dastarcus_helophoroides	762	0	0	gi|270002437|gb|EEZ98884.1|	215.3	2.00E-54	hypothetical protein TcasGA2_TC004499 [Tribolium castaneum]	sp|Q01827|VMAT2_RAT	124	3.00E-28	Synaptic vesicular amine transporter OS=Rattus norvegicus GN=Slc18a2 PE=1 SV=2	--	--	--	--	--	K08155	3.00E-55	215	tca:659437	MFS transporter, DHA1 family, solute carrier family 18 (vesicular amine transporter), member 1/2	-	-	-
CL1012.Contig1_Dastarcus_helophoroides	1560	91	5.5418	gi|189241444|ref|XP_972982.2|	459.5	1.00E-127	PREDICTED: similar to Nck-associated protein 5 (NAP-5) (Peripheral clock protein) [Tribolium castaneum]	sp|O14513|NCKP5_HUMAN	119	2.00E-26	Nck-associated protein 5 OS=Homo sapiens GN=NCKAP5 PE=2 SV=2	MTH540	50.8	6.00E-06	COG0419	ATPase involved in DNA repair	K10352	2.00E-09	65.1	nvi:100123838	myosin heavy chain	-	-	-
CL1012.Contig2_Dastarcus_helophoroides	294	0	0	gi|270013063|gb|EFA09511.1|	63.5	3.00E-09	hypothetical protein TcasGA2_TC011613 [Tribolium castaneum]	--	--	--	--	--	--	--	--	--	--	--	--	--	--	-	-	-
CL1013.Contig1_Dastarcus_helophoroides	838	178	20.1796	gi|270009729|gb|EFA06177.1|	230.3	7.00E-59	hypothetical protein TcasGA2_TC009024 [Tribolium castaneum]	sp|Q290X3|LIG_DROPS	123	6.00E-28	Protein lingerer OS=Drosophila pseudoobscura pseudoobscura GN=lig PE=3 SV=3	--	--	--	--	--	--	--	--	--	--	-	-	-
CL1013.Contig2_Dastarcus_helophoroides	808	119	13.9917	gi|189239298|ref|XP_971413.2|	212.2	2.00E-53	PREDICTED: similar to lingerer [Tribolium castaneum]	sp|Q16VD3|LIG_AEDAE	122	1.00E-27	Protein lingerer OS=Aedes aegypti GN=lig PE=3 SV=1	--	--	--	--	--	--	--	--	--	--	GO:0007620//copulation;GO:0060179//male mating behavior	-	GO:0005737//cytoplasm
CL1014.Contig1_Dastarcus_helophoroides	469	169	34.2334	gi|383863705|ref|XP_003707320.1|	192.6	4.00E-48	PREDICTED: inosine-5&apos;-monophosphate dehydrogenase-like isoform 1 [Megachile rotundata]	sp|Q07152|IMDH_DROME	171	6.00E-43	Inosine-5'-monophosphate dehydrogenase OS=Drosophila melanogaster GN=ras PE=1 SV=1	YLR432w_1	127	8.00E-30	COG0516	IMP dehydrogenase/GMP reductase	K00088	1.00E-44	178	aga:AgaP_AGAP011133	IMP dehydrogenase [EC:1.1.1.205]	GO:0006177//GMP biosynthetic process;GO:0055114//oxidation-reduction process	GO:0003938//IMP dehydrogenase activity;GO:0046872//metal ion binding	-
CL1014.Contig2_Dastarcus_helophoroides	454	987	206.5367	gi|383863705|ref|XP_003707320.1|	188	1.00E-46	PREDICTED: inosine-5&apos;-monophosphate dehydrogenase-like isoform 1 [Megachile rotundata]	sp|Q07152|IMDH_DROME	170	1.00E-42	Inosine-5'-monophosphate dehydrogenase OS=Drosophila melanogaster GN=ras PE=1 SV=1	YLR432w_1	124	5.00E-29	COG0516	IMP dehydrogenase/GMP reductase	K00088	1.00E-44	178	aga:AgaP_AGAP011133	IMP dehydrogenase [EC:1.1.1.205]	GO:0006177//GMP biosynthetic process;GO:0055114//oxidation-reduction process	GO:0003938//IMP dehydrogenase activity;GO:0046872//metal ion binding	-
CL1015.Contig1_Dastarcus_helophoroides	823	135	15.5837	gi|183234632|ref|XP_001914052.1|	61.6	4.00E-08	midasin [Entamoeba histolytica HM-1:IMSS]	sp|Q54J55|MYBX_DICDI	84.3	3.00E-16	Myb-like protein X OS=Dictyostelium discoideum GN=mybX PE=3 SV=1	YLR106c	70.1	4.00E-12	COG5271	AAA ATPase containing von Willebrand factor type A (vWA) domain	K15177	3.00E-14	79.3	xla:443607	RNA polymerase-associated protein LEO1	-	-	-
CL1016.Contig1_Dastarcus_helophoroides	226	11	4.624	--	--	--	--	--	--	--	--	--	--	--	--	--	--	--	--	--	--	-	-	-
CL1017.Contig1_Dastarcus_helophoroides	748	4	0.508	gi|332375182|gb|AEE62732.1|	240	7.00E-62	unknown [Dendroctonus ponderosae]	sp|Q8HXX2|MPI_MACFA	174	2.00E-43	Mannose-6-phosphate isomerase OS=Macaca fascicularis GN=MPI PE=2 SV=3	SPBC2G2.16	170	3.00E-42	COG1482	Phosphomannose isomerase	K01809	2.00E-62	239	tca:663970	mannose-6-phosphate isomerase [EC:5.3.1.8]	-	GO:0016853//isomerase activity	-
CL1017.Contig2_Dastarcus_helophoroides	806	8	0.943	gi|332375182|gb|AEE62732.1|	240	9.00E-62	unknown [Dendroctonus ponderosae]	sp|Q8HXX2|MPI_MACFA	174	3.00E-43	Mannose-6-phosphate isomerase OS=Macaca fascicularis GN=MPI PE=2 SV=3	SPBC2G2.16	170	3.00E-42	COG1482	Phosphomannose isomerase	K01809	2.00E-62	239	tca:663970	mannose-6-phosphate isomerase [EC:5.3.1.8]	-	GO:0016853//isomerase activity	-
CL1018.Contig1_Dastarcus_helophoroides	271	10	3.5056	--	--	--	--	--	--	--	--	--	--	--	--	--	--	--	--	--	--	-	-	-
CL1019.Contig1_Dastarcus_helophoroides	323	4	1.1765	--	--	--	--	--	--	--	--	--	--	--	--	--	--	--	--	--	--	-	-	-
CL1019.Contig2_Dastarcus_helophoroides	302	0	0	--	--	--	--	--	--	--	--	--	--	--	--	--	--	--	--	--	--	-	-	-
CL102.Contig1_Dastarcus_helophoroides	1105	96	8.2536	gi|189235871|ref|XP_001811450.1|	90.5	7.00E-120	PREDICTED: similar to CG18490 CG18490-PB [Tribolium castaneum] >gi|270003290|gb|EEZ99737.1| hypothetical protein TcasGA2_TC002506 [Tribolium castaneum]	--	--	--	--	--	--	--	--	--	--	--	--	--	--	-	-	-
CL102.Contig2_Dastarcus_helophoroides	1017	81	7.5666	gi|189235871|ref|XP_001811450.1|	451.8	2.00E-125	PREDICTED: similar to CG18490 CG18490-PB [Tribolium castaneum] >gi|270003290|gb|EEZ99737.1| hypothetical protein TcasGA2_TC002506 [Tribolium castaneum]	--	--	--	--	--	--	--	--	--	--	--	--	--	--	-	-	-
CL102.Contig3_Dastarcus_helophoroides	267	8	2.8465	gi|189235871|ref|XP_001811450.1|	90.5	2.00E-17	PREDICTED: similar to CG18490 CG18490-PB [Tribolium castaneum] >gi|270003290|gb|EEZ99737.1| hypothetical protein TcasGA2_TC002506 [Tribolium castaneum]	--	--	--	--	--	--	--	--	--	--	--	--	--	--	-	-	-
CL1020.Contig1_Dastarcus_helophoroides	590	22	3.5425	gi|76156991|gb|AAX28065.2|	156	9.00E-37	SJCHGC04602 protein [Schistosoma japonicum]	sp|Q6TU48|MAOX_DICDI	152	5.00E-37	NADP-dependent malic enzyme OS=Dictyostelium discoideum GN=malA PE=2 SV=1	BS_malS	129	3.00E-30	COG0281	Malic enzyme	K00029	4.00E-37	154	smm:Smp_128360	malate dehydrogenase (oxaloacetate-decarboxylating)(NADP+) [EC:1.1.1.40]	GO:0008152//metabolic process	GO:0016491//oxidoreductase activity;GO:0005488//binding	-
CL1020.Contig2_Dastarcus_helophoroides	479	10	1.9834	gi|91093507|ref|XP_969226.1|	149.1	6.00E-35	PREDICTED: similar to malate dehydrogenase [Tribolium castaneum] >gi|270002679|gb|EEZ99126.1| hypothetical protein TcasGA2_TC005233 [Tribolium castaneum]	sp|Q6TU48|MAOX_DICDI	146	2.00E-35	NADP-dependent malic enzyme OS=Dictyostelium discoideum GN=malA PE=2 SV=1	BS_malS	124	7.00E-29	COG0281	Malic enzyme	K00029	1.00E-35	149	tca:657686	malate dehydrogenase (oxaloacetate-decarboxylating)(NADP+) [EC:1.1.1.40]	GO:0008152//metabolic process	GO:0016491//oxidoreductase activity;GO:0005488//binding	-
CL1021.Contig1_Dastarcus_helophoroides	215	7	3.0931	--	--	--	--	--	--	--	--	YMR297w	121	3.00E-28	COG2939	Carboxypeptidase C (cathepsin A)	--	--	--	--	--	-	-	-
CL1021.Contig2_Dastarcus_helophoroides	297	18	5.7577	gi|167534423|ref|XP_001748887.1|	65.9	6.00E-10	hypothetical protein [Monosiga brevicollis MX1] >gi|163772567|gb|EDQ86217.1| predicted protein [Monosiga brevicollis MX1]	--	--	--	--	YMR297w	177	4.00E-45	COG2939	Carboxypeptidase C (cathepsin A)	--	--	--	--	--	-	-	-
CL1022.Contig1_Dastarcus_helophoroides	344	68	18.7796	gi|62362202|gb|AAX81538.1|	131	1.00E-29	fba1-like protein [Philodina sp. NPS-2005]	--	--	--	--	YKL060c	160	7.00E-40	COG0191	Fructose/tagatose bisphosphate aldolase	--	--	--	--	--	-	-	-
CL1022.Contig2_Dastarcus_helophoroides	1147	1019	84.4008	gi|225712988|gb|ACO12340.1|	464.5	4.00E-129	Fructose-bisphosphate aldolase [Lepeophtheirus salmonis]	--	--	--	--	YKL060c	556	3.00E-158	COG0191	Fructose/tagatose bisphosphate aldolase	--	--	--	--	--	GO:0019318//hexose metabolic process	GO:0016829//lyase activity	-
CL1023.Contig1_Dastarcus_helophoroides	1589	223	13.3327	gi|167524789|ref|XP_001746730.1|	67	2.00E-09	hypothetical protein [Monosiga brevicollis MX1] >gi|163775000|gb|EDQ88626.1| predicted protein [Monosiga brevicollis MX1]	sp|Q75JC9|Y8484_DICDI	56.6	2.00E-07	Uncharacterized protein DDB_G0271670 OS=Dictyostelium discoideum GN=DDB_G0271670 PE=4 SV=1	--	--	--	--	--	--	--	--	--	--	-	-	-
CL1024.Contig1_Dastarcus_helophoroides	1079	4	0.3522	gi|189236489|ref|XP_975064.2|	414.1	5.00E-114	PREDICTED: similar to neutral Sphingomyelinase, putative [Tribolium castaneum] >gi|270005347|gb|EFA01795.1| hypothetical protein TcasGA2_TC007396 [Tribolium castaneum]	sp|O70572|NSMA_MOUSE	223	6.00E-58	Sphingomyelin phosphodiesterase 2 OS=Mus musculus GN=Smpd2 PE=1 SV=1	--	--	--	--	--	K12351	8.00E-115	414	tca:663944	sphingomyelin phosphodiesterase 2 [EC:3.1.4.12]	-	-	-
CL1024.Contig2_Dastarcus_helophoroides	1079	0	0	gi|189236489|ref|XP_975064.2|	412.9	1.00E-113	PREDICTED: similar to neutral Sphingomyelinase, putative [Tribolium castaneum] >gi|270005347|gb|EFA01795.1| hypothetical protein TcasGA2_TC007396 [Tribolium castaneum]	sp|O70572|NSMA_MOUSE	223	6.00E-58	Sphingomyelin phosphodiesterase 2 OS=Mus musculus GN=Smpd2 PE=1 SV=1	--	--	--	--	--	K12351	2.00E-114	412	tca:663944	sphingomyelin phosphodiesterase 2 [EC:3.1.4.12]	-	-	-
CL1025.Contig1_Dastarcus_helophoroides	2228	59	2.5158	gi|270007965|gb|EFA04413.1|	758.1	0	hypothetical protein TcasGA2_TC014713 [Tribolium castaneum]	sp|Q8WYN3|CSRN3_HUMAN	263	9.00E-70	Cysteine/serine-rich nuclear protein 3 OS=Homo sapiens GN=CSRNP3 PE=1 SV=1	--	--	--	--	--	--	--	--	--	--	-	-	-
CL1025.Contig2_Dastarcus_helophoroides	2052	52	2.4075	gi|270007965|gb|EFA04413.1|	758.1	0	hypothetical protein TcasGA2_TC014713 [Tribolium castaneum]	sp|Q8WYN3|CSRN3_HUMAN	263	8.00E-70	Cysteine/serine-rich nuclear protein 3 OS=Homo sapiens GN=CSRNP3 PE=1 SV=1	--	--	--	--	--	--	--	--	--	--	-	-	-
CL1026.Contig1_Dastarcus_helophoroides	1303	26	1.8957	gi|189237343|ref|XP_001813445.1|	444.9	3.00E-123	PREDICTED: similar to CG32982 CG32982-PA [Tribolium castaneum]	--	--	--	--	--	--	--	--	--	--	--	--	--	--	-	-	-
CL1026.Contig2_Dastarcus_helophoroides	1222	46	3.5762	gi|189237343|ref|XP_001813445.1|	460.3	8.00E-128	PREDICTED: similar to CG32982 CG32982-PA [Tribolium castaneum]	--	--	--	--	--	--	--	--	--	--	--	--	--	--	-	-	-
CL1027.Contig1_Dastarcus_helophoroides	250	14	5.3202	gi|332373158|gb|AEE61720.1|	84	2.00E-15	unknown [Dendroctonus ponderosae]	sp|Q54SE2|PRDXL_DICDI	69.7	1.00E-12	Peroxiredoxin-like protein DDB_G0282517, mitochondrial OS=Dictyostelium discoideum GN=DDB_G0282517 PE=3 SV=1	YBL064c	87	7.00E-18	COG0450	Peroxiredoxin	K11188	3.00E-13	73.9	ame:411852	peroxiredoxin 6, 1-Cys peroxiredoxin [EC:1.11.1.7 1.11.1.15 3.1.1.-]	-	GO:0016491//oxidoreductase activity	-
CL1027.Contig2_Dastarcus_helophoroides	405	32	7.5064	gi|332373158|gb|AEE61720.1|	151.8	8.00E-36	unknown [Dendroctonus ponderosae]	sp|Q54SE2|PRDXL_DICDI	135	2.00E-32	Peroxiredoxin-like protein DDB_G0282517, mitochondrial OS=Dictyostelium discoideum GN=DDB_G0282517 PE=3 SV=1	YBL064c	154	3.00E-38	COG0450	Peroxiredoxin	K11188	1.00E-29	127	tca:659242	peroxiredoxin 6, 1-Cys peroxiredoxin [EC:1.11.1.7 1.11.1.15 3.1.1.-]	-	GO:0016491//oxidoreductase activity	-
CL1027.Contig3_Dastarcus_helophoroides	690	248	34.1459	gi|332373158|gb|AEE61720.1|	264.6	2.00E-69	unknown [Dendroctonus ponderosae]	sp|Q54SE2|PRDXL_DICDI	228	9.00E-60	Peroxiredoxin-like protein DDB_G0282517, mitochondrial OS=Dictyostelium discoideum GN=DDB_G0282517 PE=3 SV=1	YBL064c	260	1.00E-69	COG0450	Peroxiredoxin	K11188	2.00E-59	229	tca:659242	peroxiredoxin 6, 1-Cys peroxiredoxin [EC:1.11.1.7 1.11.1.15 3.1.1.-]	-	GO:0016491//oxidoreductase activity	GO:0044424//intracellular part
CL1028.Contig1_Dastarcus_helophoroides	804	19	2.2451	gi|242010958|ref|XP_002426224.1|	235.7	1.00E-60	sugar transporter, putative [Pediculus humanus corporis] >gi|212510287|gb|EEB13486.1| sugar transporter, putative [Pediculus humanus corporis]	sp|Q9U539|OCT1_CAEEL	102	1.00E-21	Organic cation transporter 1 OS=Caenorhabditis elegans GN=oct-1 PE=1 SV=3	--	--	--	--	--	K08202	8.00E-23	107	bfo:BRAFLDRAFT_118385	MFS transporter, OCT family, solute carrier family 22 (organic cation transporter), member 4/5	GO:0006810//transport	-	-
CL1028.Contig2_Dastarcus_helophoroides	803	2	0.2366	gi|242010958|ref|XP_002426224.1|	220.3	7.00E-56	sugar transporter, putative [Pediculus humanus corporis] >gi|212510287|gb|EEB13486.1| sugar transporter, putative [Pediculus humanus corporis]	sp|Q9U539|OCT1_CAEEL	97.4	3.00E-20	Organic cation transporter 1 OS=Caenorhabditis elegans GN=oct-1 PE=1 SV=3	--	--	--	--	--	K08202	1.00E-19	97.4	cel:F52F12.1	MFS transporter, OCT family, solute carrier family 22 (organic cation transporter), member 4/5	GO:0006810//transport	-	-
CL1029.Contig1_Dastarcus_helophoroides	618	43	6.6102	gi|357609578|gb|EHJ66524.1|	140.6	4.00E-32	hypothetical protein KGM_07672 [Danaus plexippus]	sp|A2AIP0|F166B_MOUSE	68.2	1.00E-11	Protein FAM166B OS=Mus musculus GN=Fam166b PE=2 SV=1	--	--	--	--	--	--	--	--	--	--	-	-	-
CL103.Contig1_Dastarcus_helophoroides	1557	26	1.5864	gi|189237855|ref|XP_974958.2|	832	0	PREDICTED: similar to voltage-gated calcium channel beta subunit [Tribolium castaneum]	sp|P54288|CACB2_RABIT	548	1.00E-155	Voltage-dependent L-type calcium channel subunit beta-2 OS=Oryctolagus cuniculus GN=CACNB2 PE=1 SV=1	--	--	--	--	--	K05317	0	832	tca:663831	voltage-dependent calcium channel beta, invertebrate	-	GO:0005245//voltage-gated calcium channel activity	-
CL103.Contig2_Dastarcus_helophoroides	1529	69	4.2872	gi|189237855|ref|XP_974958.2|	793.5	0	PREDICTED: similar to voltage-gated calcium channel beta subunit [Tribolium castaneum]	sp|P54288|CACB2_RABIT	547	3.00E-155	Voltage-dependent L-type calcium channel subunit beta-2 OS=Oryctolagus cuniculus GN=CACNB2 PE=1 SV=1	--	--	--	--	--	K05317	0	793	tca:663831	voltage-dependent calcium channel beta, invertebrate	-	GO:0005245//voltage-gated calcium channel activity	-
CL1030.Contig1_Dastarcus_helophoroides	562	18	3.0428	gi|119552594|gb|ABL84200.1|	196.4	5.00E-49	14-3-3-like protein [Physarum polycephalum]	sp|P54632|1433_DICDI	187	9.00E-48	14-3-3-like protein OS=Dictyostelium discoideum GN=fttB PE=1 SV=2	YDR099w	213	2.00E-55	COG5040	14-3-3 family protein	K06630	1.00E-48	192	isc:IscW_ISCW011376	tyrosine 3-monooxygenase/tryptophan 5-monooxygenase activation protein	-	GO:0019904//protein domain specific binding;GO:0004497//monooxygenase activity	-
CL1030.Contig2_Dastarcus_helophoroides	442	14	3.0091	gi|119552594|gb|ABL84200.1|	196.4	3.00E-49	14-3-3-like protein [Physarum polycephalum]	sp|P54632|1433_DICDI	187	5.00E-48	14-3-3-like protein OS=Dictyostelium discoideum GN=fttB PE=1 SV=2	YDR099w	213	1.00E-55	COG5040	14-3-3 family protein	K06630	7.00E-49	192	isc:IscW_ISCW011376	tyrosine 3-monooxygenase/tryptophan 5-monooxygenase activation protein	-	GO:0019904//protein domain specific binding;GO:0004497//monooxygenase activity	-
CL1031.Contig1_Dastarcus_helophoroides	220	29	12.5231	--	--	--	--	--	--	--	--	--	--	--	--	--	--	--	--	--	--	-	-	-
CL1032.Contig1_Dastarcus_helophoroides	323	22	6.4708	gi|401413660|ref|XP_003886277.1|	177.6	1.00E-43	putative seryl-tRNA synthetase [Neospora caninum Liverpool] >gi|325120697|emb|CBZ56252.1| putative seryl-tRNA synthetase [Neospora caninum Liverpool]	sp|Q7KWQ2|SYSC_DICDI	177	5.00E-45	Serine--tRNA ligase, cytoplasmic OS=Dictyostelium discoideum GN=serS PE=1 SV=1	YDR023w	211	2.00E-55	COG0172	Seryl-tRNA synthetase	K01875	5.00E-41	166	nve:NEMVE_v1g239510	seryl-tRNA synthetase [EC:6.1.1.11]	GO:0006434//seryl-tRNA aminoacylation	GO:0005524//ATP binding;GO:0004828//serine-tRNA ligase activity	GO:0005737//cytoplasm
CL1033.Contig1_Dastarcus_helophoroides	1207	22	1.7316	gi|91084969|ref|XP_972023.1|	311.6	4.00E-83	PREDICTED: similar to AGAP001154-PA [Tribolium castaneum] >gi|270009005|gb|EFA05453.1| hypothetical protein TcasGA2_TC015634 [Tribolium castaneum]	sp|Q6DFM1|SNF5_XENTR	204	4.00E-52	SWI/SNF-related matrix-associated actin-dependent regulator of chromatin subfamily B member 1 OS=Xenopus tropicalis GN=smarcb1 PE=2 SV=1	--	--	--	--	--	K11648	3.00E-85	316	tca:660721	SWI/SNF-related matrix-associated actin-dependent regulator of chromatin subfamily B member 1	GO:0008544//epidermis development;GO:0008586//imaginal disc-derived wing vein morphogenesis;GO:0048813//dendrite morphogenesis;GO:0007517//muscle organ development;GO:0008285//negative regulation of cell proliferation;GO:0008587//imaginal disc-derived wing margin morphogenesis;GO:0001700//embryonic development via the syncytial blastoderm;GO:0006338//chromatin remodeling;GO:0007474//imaginal disc…	GO:0070984//SET domain binding;GO:0003713//transcription coactivator activity	GO:0000228//nuclear chromosome;GO:0035060//brahma complex
CL1033.Contig2_Dastarcus_helophoroides	1081	9	0.791	gi|91084969|ref|XP_972023.1|	309.3	1.00E-82	PREDICTED: similar to AGAP001154-PA [Tribolium castaneum] >gi|270009005|gb|EFA05453.1| hypothetical protein TcasGA2_TC015634 [Tribolium castaneum]	sp|Q6DFM1|SNF5_XENTR	204	4.00E-52	SWI/SNF-related matrix-associated actin-dependent regulator of chromatin subfamily B member 1 OS=Xenopus tropicalis GN=smarcb1 PE=2 SV=1	--	--	--	--	--	K11648	6.00E-84	311	tca:660721	SWI/SNF-related matrix-associated actin-dependent regulator of chromatin subfamily B member 1	GO:0008544//epidermis development;GO:0008586//imaginal disc-derived wing vein morphogenesis;GO:0048813//dendrite morphogenesis;GO:0007517//muscle organ development;GO:0008285//negative regulation of cell proliferation;GO:0008587//imaginal disc-derived wing margin morphogenesis;GO:0001700//embryonic development via the syncytial blastoderm;GO:0006338//chromatin remodeling;GO:0007474//imaginal disc…	GO:0070984//SET domain binding;GO:0003713//transcription coactivator activity	GO:0000228//nuclear chromosome;GO:0035060//brahma complex
CL1034.Contig1_Dastarcus_helophoroides	1168	237	19.2771	gi|91081405|ref|XP_972749.1|	343.6	1.00E-92	PREDICTED: similar to MGC84319 protein [Tribolium castaneum] >gi|270005174|gb|EFA01622.1| hypothetical protein TcasGA2_TC007191 [Tribolium castaneum]	sp|Q9NUJ3|T11L1_HUMAN	190	5.00E-48	T-complex protein 11-like protein 1 OS=Homo sapiens GN=TCP11L1 PE=1 SV=1	--	--	--	--	--	--	--	--	--	--	-	-	-
CL1034.Contig2_Dastarcus_helophoroides	823	65	7.5033	gi|91081405|ref|XP_972749.1|	343.6	6.00E-93	PREDICTED: similar to MGC84319 protein [Tribolium castaneum] >gi|270005174|gb|EFA01622.1| hypothetical protein TcasGA2_TC007191 [Tribolium castaneum]	sp|Q9NUJ3|T11L1_HUMAN	190	3.00E-48	T-complex protein 11-like protein 1 OS=Homo sapiens GN=TCP11L1 PE=1 SV=1	--	--	--	--	--	--	--	--	--	--	-	-	-
CL1034.Contig3_Dastarcus_helophoroides	672	89	12.5822	gi|91081405|ref|XP_972749.1|	325.9	8.00E-88	PREDICTED: similar to MGC84319 protein [Tribolium castaneum] >gi|270005174|gb|EFA01622.1| hypothetical protein TcasGA2_TC007191 [Tribolium castaneum]	sp|Q9NUJ3|T11L1_HUMAN	190	2.00E-48	T-complex protein 11-like protein 1 OS=Homo sapiens GN=TCP11L1 PE=1 SV=1	--	--	--	--	--	--	--	--	--	--	-	-	-
CL1035.Contig1_Dastarcus_helophoroides	1562	81	4.9265	gi|221487681|gb|EEE25913.1|	74.3	1.00E-11	calmodulin-binding domain containing protein, putative [Toxoplasma gondii GT1]	sp|Q8IIG7|YPF05_PLAF7	62.4	3.00E-09	Uncharacterized protein PF11_0207 OS=Plasmodium falciparum (isolate 3D7) GN=PF11_0207 PE=4 SV=2	aq_2032	54.3	6.00E-07	COG0532	Translation initiation factor 2 (IF-2; GTPase)	K14822	3.00E-12	73.9	tgu:100219403	rRNA-processing protein CGR1	-	-	-
CL1035.Contig2_Dastarcus_helophoroides	1561	11	0.6695	gi|237830605|ref|XP_002364600.1|	58.2	1.00E-06	IQ calmodulin-binding motif domain-containing protein [Toxoplasma gondii ME49] >gi|211962264|gb|EEA97459.1| IQ calmodulin-binding motif domain-containing protein [Toxoplasma gondii ME49]	sp|O96923|GNRA_DICDI	60.5	1.00E-08	Gelsolin-related protein of 125 kDa OS=Dictyostelium discoideum GN=gnrA PE=1 SV=1	--	--	--	--	--	K14822	3.00E-13	77.4	tgu:100219403	rRNA-processing protein CGR1	-	-	-
CL1035.Contig3_Dastarcus_helophoroides	1545	104	6.395	gi|123487986|ref|XP_001325066.1|	64.3	1.00E-08	hypothetical protein [Trichomonas vaginalis G3] >gi|121907959|gb|EAY12843.1| hypothetical protein TVAG_221970 [Trichomonas vaginalis G3]	sp|Q55AX2|DOT1L_DICDI	69.7	2.00E-11	Histone-lysine N-methyltransferase, H3 lysine-79 specific OS=Dictyostelium discoideum GN=dotA PE=2 SV=2	--	--	--	--	--	K14822	4.00E-12	73.6	tgu:100219403	rRNA-processing protein CGR1	-	-	-
CL1036.Contig1_Dastarcus_helophoroides	1496	119	7.557	gi|167466192|ref|NP_001107841.1|	57.8	1.00E-06	Down syndrome cell adhesion molecule precursor [Tribolium castaneum] >gi|270014311|gb|EFA10759.1| down syndrome cell adhesion molecule [Tribolium castaneum]	sp|Q9VS29|DSCL_DROME	270	8.00E-72	Down syndrome cell adhesion molecule-like protein Dscam2 OS=Drosophila melanogaster GN=Dscam2 PE=2 SV=3	--	--	--	--	--	K06768	6.00E-159	561	dpo:Dpse_GA14672	Down syndrome cell adhesion molecule like 1	-	-	-
CL1038.Contig1_Dastarcus_helophoroides	430	22	4.8606	gi|291001769|ref|XP_002683451.1|	216.5	2.00E-55	predicted protein [Naegleria gruberi] >gi|284097080|gb|EFC50707.1| predicted protein [Naegleria gruberi]	--	--	--	--	YDL182w	272	2.00E-73	COG0119	Isopropylmalate/homocitrate/citramalate synthases	K01649	5.00E-11	66.6	nve:NEMVE_v1g157060	2-isopropylmalate synthase [EC:2.3.3.13]	GO:0019752//carboxylic acid metabolic process	GO:0046912//transferase activity, transferring acyl groups, acyl groups converted into alkyl on transfer	-
CL1039.Contig1_Dastarcus_helophoroides	2748	2	0.0691	gi|270008506|gb|EFA04954.1|	854.4	0	hypothetical protein TcasGA2_TC015023 [Tribolium castaneum]	sp|Q2KN97|CYTSA_CHICK	264	9.00E-70	Cytospin-A OS=Gallus gallus GN=SPECC1L PE=2 SV=2	MK0690	100	1.00E-20	COG0419	ATPase involved in DNA repair	K11498	9.00E-25	116	gga:422716	centromeric protein E	GO:0045214//sarcomere organization;GO:0007527//adult somatic muscle development	GO:0016787//hydrolase activity	-
CL1039.Contig2_Dastarcus_helophoroides	2270	0	0	gi|270008506|gb|EFA04954.1|	868.6	0	hypothetical protein TcasGA2_TC015023 [Tribolium castaneum]	sp|Q2KN97|CYTSA_CHICK	256	1.00E-67	Cytospin-A OS=Gallus gallus GN=SPECC1L PE=2 SV=2	MK0690	100	8.00E-21	COG0419	ATPase involved in DNA repair	K11498	7.00E-25	116	gga:422716	centromeric protein E	-	GO:0016787//hydrolase activity	-
CL1039.Contig3_Dastarcus_helophoroides	562	0	0	gi|108876947|gb|EAT41172.1|	123.6	4.00E-27	AAEL007151-PB [Aedes aegypti]	sp|Q2KN95|CYTSA_TETNG	57.4	2.00E-08	Cytospin-A OS=Tetraodon nigroviridis GN=specc1l PE=2 SV=1	--	--	--	--	--	--	--	--	--	--	GO:0045214//sarcomere organization;GO:0007527//adult somatic muscle development	-	-
CL1039.Contig4_Dastarcus_helophoroides	3380	1	0.0281	gi|270008506|gb|EFA04954.1|	901.4	0	hypothetical protein TcasGA2_TC015023 [Tribolium castaneum]	sp|Q2KN97|CYTSA_CHICK	257	1.00E-67	Cytospin-A OS=Gallus gallus GN=SPECC1L PE=2 SV=2	MK0690	99.4	4.00E-20	COG0419	ATPase involved in DNA repair	K11499	3.00E-24	115	mgp:100551197	centromere protein F	-	GO:0016787//hydrolase activity	-
CL1039.Contig5_Dastarcus_helophoroides	2902	4	0.1309	gi|270008506|gb|EFA04954.1|	915.6	0	hypothetical protein TcasGA2_TC015023 [Tribolium castaneum]	sp|Q2KN97|CYTSA_CHICK	249	2.00E-65	Cytospin-A OS=Gallus gallus GN=SPECC1L PE=2 SV=2	MK0690	99.4	3.00E-20	COG0419	ATPase involved in DNA repair	K11499	3.00E-24	115	mgp:100551197	centromere protein F	-	GO:0016787//hydrolase activity	-
CL1039.Contig6_Dastarcus_helophoroides	2589	29	1.0641	gi|270008506|gb|EFA04954.1|	851.3	0	hypothetical protein TcasGA2_TC015023 [Tribolium castaneum]	sp|Q2KN97|CYTSA_CHICK	253	1.00E-66	Cytospin-A OS=Gallus gallus GN=SPECC1L PE=2 SV=2	MK0690	101	7.00E-21	COG0419	ATPase involved in DNA repair	K12478	2.00E-22	108	mdo:100015221	early endosome antigen 1	-	GO:0016787//hydrolase activity	-
CL1039.Contig7_Dastarcus_helophoroides	2111	0	0	gi|270008506|gb|EFA04954.1|	865.5	0	hypothetical protein TcasGA2_TC015023 [Tribolium castaneum]	sp|Q2KN97|CYTSA_CHICK	246	1.00E-64	Cytospin-A OS=Gallus gallus GN=SPECC1L PE=2 SV=2	MK0690	101	6.00E-21	COG0419	ATPase involved in DNA repair	K12478	1.00E-22	108	mdo:100015221	early endosome antigen 1	-	GO:0016787//hydrolase activity	-
CL104.Contig1_Dastarcus_helophoroides	676	18	2.5297	gi|270003100|gb|EEZ99547.1|	71.2	3.00E-11	hypothetical protein TcasGA2_TC000129 [Tribolium castaneum]	sp|P23607|ZFA_MOUSE	82	1.00E-15	Zinc finger autosomal protein OS=Mus musculus GN=Zfa PE=2 SV=1	--	--	--	--	--	K09228	2.00E-18	92.8	bfo:BRAFLDRAFT_66688	KRAB domain-containing zinc finger protein	-	-	-
CL1040.Contig1_Dastarcus_helophoroides	901	23	2.4252	gi|91084657|ref|XP_967518.1|	226.9	9.00E-58	PREDICTED: similar to AGAP002962-PA [Tribolium castaneum] >gi|270008630|gb|EFA05078.1| hypothetical protein TcasGA2_TC015175 [Tribolium castaneum]	sp|P54797|T10_MOUSE	134	3.00E-31	Ser/Thr-rich protein T10 in DGCR region OS=Mus musculus GN=T10 PE=2 SV=1	BH1727	77.8	2.00E-14	COG3332	Uncharacterized conserved protein	K08282	3.00E-09	62.8	spu:575551	non-specific serine/threonine protein kinase [EC:2.7.11.1]	-	-	-
CL1040.Contig2_Dastarcus_helophoroides	855	17	1.8889	gi|91084657|ref|XP_967518.1|	226.9	8.00E-58	PREDICTED: similar to AGAP002962-PA [Tribolium castaneum] >gi|270008630|gb|EFA05078.1| hypothetical protein TcasGA2_TC015175 [Tribolium castaneum]	sp|P54797|T10_MOUSE	134	3.00E-31	Ser/Thr-rich protein T10 in DGCR region OS=Mus musculus GN=T10 PE=2 SV=1	BH1727	77.8	2.00E-14	COG3332	Uncharacterized conserved protein	K08282	3.00E-09	62.8	spu:575551	non-specific serine/threonine protein kinase [EC:2.7.11.1]	-	-	-
CL1040.Contig3_Dastarcus_helophoroides	720	13	1.7153	gi|91084657|ref|XP_967518.1|	226.9	6.00E-58	PREDICTED: similar to AGAP002962-PA [Tribolium castaneum] >gi|270008630|gb|EFA05078.1| hypothetical protein TcasGA2_TC015175 [Tribolium castaneum]	sp|P54797|T10_MOUSE	134	2.00E-31	Ser/Thr-rich protein T10 in DGCR region OS=Mus musculus GN=T10 PE=2 SV=1	BH1727	77.8	2.00E-14	COG3332	Uncharacterized conserved protein	K08282	2.00E-09	62.8	spu:575551	non-specific serine/threonine protein kinase [EC:2.7.11.1]	-	-	-
CL1041.Contig1_Dastarcus_helophoroides	1029	23	2.1235	--	--	--	--	--	--	--	--	--	--	--	--	--	--	--	--	--	--	-	-	-
CL1041.Contig2_Dastarcus_helophoroides	859	27	2.9861	--	--	--	--	--	--	--	--	--	--	--	--	--	--	--	--	--	--	-	-	-
CL1042.Contig1_Dastarcus_helophoroides	2010	251	11.8635	gi|91079670|ref|XP_966983.1|	1111.7	0	PREDICTED: similar to Glutamine:fructose-6-phosphate aminotransferase 1 CG12449-PH [Tribolium castaneum] >gi|270003358|gb|EEZ99805.1| hypothetical protein TcasGA2_TC002585 [Tribolium castaneum]	sp|P82808|GFPT1_RAT	850	0	Glucosamine--fructose-6-phosphate aminotransferase [isomerizing] 1 OS=Rattus norvegicus GN=Gfpt1 PE=1 SV=3	YKL104c	704	0	COG0449	Glucosamine 6-phosphate synthetase, contains amidotransferase and phosphosugar isomerase domains	K00820	0	1111	tca:655349	glucosamine--fructose-6-phosphate aminotransferase (isomerizing) [EC:2.6.1.16]	GO:0016051//carbohydrate biosynthetic process	GO:0004360//glutamine-fructose-6-phosphate transaminase (isomerizing) activity	GO:0005737//cytoplasm
CL1042.Contig2_Dastarcus_helophoroides	1983	50	2.3954	gi|91079670|ref|XP_966983.1|	1119.4	0	PREDICTED: similar to Glutamine:fructose-6-phosphate aminotransferase 1 CG12449-PH [Tribolium castaneum] >gi|270003358|gb|EEZ99805.1| hypothetical protein TcasGA2_TC002585 [Tribolium castaneum]	sp|P82808|GFPT1_RAT	853	0	Glucosamine--fructose-6-phosphate aminotransferase [isomerizing] 1 OS=Rattus norvegicus GN=Gfpt1 PE=1 SV=3	YKL104c	700	0	COG0449	Glucosamine 6-phosphate synthetase, contains amidotransferase and phosphosugar isomerase domains	K00820	0	1119	tca:655349	glucosamine--fructose-6-phosphate aminotransferase (isomerizing) [EC:2.6.1.16]	GO:0016051//carbohydrate biosynthetic process	GO:0004360//glutamine-fructose-6-phosphate transaminase (isomerizing) activity	GO:0005737//cytoplasm
CL1043.Contig1_Dastarcus_helophoroides	635	230	34.4104	gi|195427479|ref|XP_002061804.1|	55.8	1.00E-06	GK16993 [Drosophila willistoni] >gi|194157889|gb|EDW72790.1| GK16993 [Drosophila willistoni]	sp|O01352|DJ_DROME	52	1.00E-06	Sperm-specific protein Don juan OS=Drosophila melanogaster GN=dj PE=2 SV=2	--	--	--	--	--	--	--	--	--	--	-	-	-
CL1043.Contig2_Dastarcus_helophoroides	602	26	4.1031	--	--	--	--	--	--	--	--	--	--	--	--	--	--	--	--	--	--	-	-	-
CL1044.Contig1_Dastarcus_helophoroides	434	1	0.2189	gi|189241618|ref|XP_967148.2|	61.2	1.00E-08	PREDICTED: similar to phopsphatidylinositol 3-kinase, putative [Tribolium castaneum]	--	--	--	--	--	--	--	--	--	K00923	2.00E-09	61.2	tca:655501	phosphatidylinositol-4-phosphate 3-kinase [EC:2.7.1.154]	-	-	-
CL1044.Contig2_Dastarcus_helophoroides	434	0	0	gi|189241618|ref|XP_967148.2|	61.2	1.00E-08	PREDICTED: similar to phopsphatidylinositol 3-kinase, putative [Tribolium castaneum]	--	--	--	--	--	--	--	--	--	K00923	2.00E-09	61.2	tca:655501	phosphatidylinositol-4-phosphate 3-kinase [EC:2.7.1.154]	-	-	-
CL1045.Contig1_Dastarcus_helophoroides	465	34	6.9464	gi|91085557|ref|XP_966821.1|	106.3	4.00E-22	PREDICTED: similar to AGAP006615-PA [Tribolium castaneum] >gi|270010048|gb|EFA06496.1| hypothetical protein TcasGA2_TC009394 [Tribolium castaneum]	sp|Q3B7U9|FKBP8_RAT	67.8	9.00E-12	Peptidyl-prolyl cis-trans isomerase FKBP8 OS=Rattus norvegicus GN=Fkbp8 PE=2 SV=1	--	--	--	--	--	K09574	7.00E-23	106	tca:655212	FK506-binding protein 8 [EC:5.2.1.8]	-	-	-
CL1045.Contig2_Dastarcus_helophoroides	442	2	0.4299	gi|91085557|ref|XP_966821.1|	69.7	4.00E-11	PREDICTED: similar to AGAP006615-PA [Tribolium castaneum] >gi|270010048|gb|EFA06496.1| hypothetical protein TcasGA2_TC009394 [Tribolium castaneum]	--	--	--	--	--	--	--	--	--	K09574	6.00E-12	69.7	tca:655212	FK506-binding protein 8 [EC:5.2.1.8]	-	-	-
CL1046.Contig1_Dastarcus_helophoroides	476	20	3.9917	gi|91078510|ref|XP_969463.1|	149.1	6.00E-35	PREDICTED: similar to CG4557 CG4557-PA [Tribolium castaneum] >gi|270003849|gb|EFA00297.1| hypothetical protein TcasGA2_TC003130 [Tribolium castaneum]	--	--	--	--	--	--	--	--	--	--	--	--	--	--	-	-	-
CL1046.Contig2_Dastarcus_helophoroides	458	15	3.1114	gi|91078510|ref|XP_969463.1|	149.1	5.00E-35	PREDICTED: similar to CG4557 CG4557-PA [Tribolium castaneum] >gi|270003849|gb|EFA00297.1| hypothetical protein TcasGA2_TC003130 [Tribolium castaneum]	--	--	--	--	--	--	--	--	--	--	--	--	--	--	-	-	-
CL1047.Contig1_Dastarcus_helophoroides	1173	319	25.8362	gi|56283929|ref|NP_523475.3|	57.8	1.00E-06	salivary gland secretion 1 [Drosophila melanogaster] >gi|55380421|gb|AAF50957.4| salivary gland secretion 1 [Drosophila melanogaster]	sp|Q6PZE0|MUC19_MOUSE	81.3	4.00E-15	Mucin-19 OS=Mus musculus GN=Muc19 PE=2 SV=2	--	--	--	--	--	K13908	4.00E-14	79.7	bta:789503	mucin-5B	-	-	-
CL1048.Contig1_Dastarcus_helophoroides	1868	6	0.3051	gi|270007446|gb|EFA03894.1|	871.3	0	hypothetical protein TcasGA2_TC014020 [Tribolium castaneum]	sp|A1ZAU8|SSP4_DROME	359	1.00E-98	Short spindle protein 4 OS=Drosophila melanogaster GN=ssp4 PE=1 SV=1	aq_2032	60.5	1.00E-08	COG0532	Translation initiation factor 2 (IF-2; GTPase)	K15712	2.00E-11	71.6	spu:575300	E3 ubiquitin-protein ligase TTC3 [EC:6.3.2.19]	-	-	-
CL1048.Contig2_Dastarcus_helophoroides	1775	12	0.6423	gi|270007446|gb|EFA03894.1|	799.3	0	hypothetical protein TcasGA2_TC014020 [Tribolium castaneum]	sp|A1ZAU8|SSP4_DROME	506	5.00E-143	Short spindle protein 4 OS=Drosophila melanogaster GN=ssp4 PE=1 SV=1	aq_2032	60.5	9.00E-09	COG0532	Translation initiation factor 2 (IF-2; GTPase)	K13100	2.00E-11	71.6	dan:Dana_GF14847	pre-mRNA-splicing factor CWC22	GO:0007026//negative regulation of microtubule depolymerization;GO:0000022//mitotic spindle elongation;GO:0051013//microtubule severing	GO:0051011//microtubule minus-end binding	GO:0030496//midbody;GO:0005813//centrosome;GO:0005819//spindle
CL1048.Contig3_Dastarcus_helophoroides	1772	11	0.5897	gi|270007446|gb|EFA03894.1|	808.9	0	hypothetical protein TcasGA2_TC014020 [Tribolium castaneum]	sp|A1ZAU8|SSP4_DROME	470	5.00E-132	Short spindle protein 4 OS=Drosophila melanogaster GN=ssp4 PE=1 SV=1	PM0968	62.4	2.00E-09	COG3064	Membrane protein involved in colicin uptake	K04407	1.00E-11	72.4	rno:301363	mitogen-activated protein kinase kinase kinase kinase 4 [EC:2.7.11.1]	-	-	-
CL1048.Contig4_Dastarcus_helophoroides	1679	6	0.3395	gi|270007446|gb|EFA03894.1|	736.9	0	hypothetical protein TcasGA2_TC014020 [Tribolium castaneum]	sp|A1ZAU8|SSP4_DROME	478	1.00E-134	Short spindle protein 4 OS=Drosophila melanogaster GN=ssp4 PE=1 SV=1	PM0968	62.4	2.00E-09	COG3064	Membrane protein involved in colicin uptake	K04407	1.00E-12	75.5	hsa:9448	mitogen-activated protein kinase kinase kinase kinase 4 [EC:2.7.11.1]	GO:0007026//negative regulation of microtubule depolymerization;GO:0000022//mitotic spindle elongation;GO:0051013//microtubule severing	GO:0051011//microtubule minus-end binding	GO:0030496//midbody;GO:0005813//centrosome;GO:0005819//spindle
CL1049.Contig1_Dastarcus_helophoroides	610	47	7.3199	gi|270011901|gb|EFA08349.1|	137.9	2.00E-31	hypothetical protein TcasGA2_TC005992 [Tribolium castaneum]	--	--	--	--	--	--	--	--	--	--	--	--	--	--	-	-	-
CL1049.Contig2_Dastarcus_helophoroides	572	231	38.3665	gi|270011901|gb|EFA08349.1|	139.8	6.00E-32	hypothetical protein TcasGA2_TC005992 [Tribolium castaneum]	--	--	--	--	--	--	--	--	--	--	--	--	--	--	-	-	-
CL105.Contig1_Dastarcus_helophoroides	808	68	7.9953	gi|330843612|ref|XP_003293744.1|	291.6	2.00E-77	succinate-CoA ligase (ADP-forming) [Dictyostelium purpureum] >gi|325075897|gb|EGC29733.1| succinate-CoA ligase (ADP-forming) [Dictyostelium purpureum]	sp|Q55AI5|SUCB1_DICDI	283	4.00E-76	Succinyl-CoA ligase [ADP-forming] subunit beta, mitochondrial OS=Dictyostelium discoideum GN=scsC PE=3 SV=1	YGR244c	356	3.00E-98	COG0045	Succinyl-CoA synthetase, beta subunit	K01900	2.00E-74	279	xtr:394842	succinyl-CoA synthetase beta subunit [EC:6.2.1.4 6.2.1.5]	GO:0008152//metabolic process	GO:0016874//ligase activity	-
CL1050.Contig1_Dastarcus_helophoroides	291	11	3.5912	--	--	--	--	--	--	--	--	--	--	--	--	--	--	--	--	--	--	-	-	-
CL1051.Contig1_Dastarcus_helophoroides	941	6	0.6058	gi|270004597|gb|EFA01045.1|	162.2	3.00E-38	hypothetical protein TcasGA2_TC003961 [Tribolium castaneum]	--	--	--	--	--	--	--	--	--	--	--	--	--	--	-	-	-
CL1051.Contig2_Dastarcus_helophoroides	613	39	6.0442	--	--	--	--	--	--	--	--	--	--	--	--	--	--	--	--	--	--	-	-	-
CL1051.Contig3_Dastarcus_helophoroides	581	0	0	gi|270004597|gb|EFA01045.1|	97.4	3.00E-19	hypothetical protein TcasGA2_TC003961 [Tribolium castaneum]	--	--	--	--	--	--	--	--	--	--	--	--	--	--	-	-	-
CL1052.Contig1_Dastarcus_helophoroides	1252	14	1.0623	gi|270011937|gb|EFA08385.1|	510.4	7.00E-143	hypothetical protein TcasGA2_TC006029 [Tribolium castaneum]	sp|O60879|DIAP2_HUMAN	232	1.00E-60	Protein diaphanous homolog 2 OS=Homo sapiens GN=DIAPH2 PE=1 SV=1	--	--	--	--	--	K05741	8.00E-61	234	aml:100483532	diaphanous 2	-	-	-
CL1052.Contig2_Dastarcus_helophoroides	1212	26	2.038	gi|270011937|gb|EFA08385.1|	498.8	2.00E-139	hypothetical protein TcasGA2_TC006029 [Tribolium castaneum]	sp|O60879|DIAP2_HUMAN	232	1.00E-60	Protein diaphanous homolog 2 OS=Homo sapiens GN=DIAPH2 PE=1 SV=1	--	--	--	--	--	K05741	8.00E-61	234	aml:100483532	diaphanous 2	-	-	-
CL1053.Contig1_Dastarcus_helophoroides	558	29	4.9374	gi|91079967|ref|XP_969769.1|	84.7	2.00E-15	PREDICTED: similar to AGAP006142-PA [Tribolium castaneum]	sp|Q9N293|B3GT5_GORGO	50.1	3.00E-06	Beta-1,3-galactosyltransferase 5 (Fragment) OS=Gorilla gorilla gorilla GN=B3GALT5 PE=3 SV=2	--	--	--	--	--	K07759	2.00E-08	59.3	cin:100187117	poly(ADP-ribose) glycohydrolase [EC:3.2.1.143]	-	GO:0016757//transferase activity, transferring glycosyl groups	GO:0044464//cell part
CL1053.Contig2_Dastarcus_helophoroides	212	2	0.8963	gi|242023951|ref|XP_002432394.1|	52.4	7.00E-06	beta-1,3-galactosyltransferase, putative [Pediculus humanus corporis] >gi|212517817|gb|EEB19656.1| beta-1,3-galactosyltransferase, putative [Pediculus humanus corporis]	--	--	--	--	--	--	--	--	--	K07759	3.00E-06	50.4	cin:100187117	poly(ADP-ribose) glycohydrolase [EC:3.2.1.143]	-	-	-
CL1054.Contig1_Dastarcus_helophoroides	2987	934	29.7062	--	--	--	--	--	--	--	--	--	--	--	--	--	--	--	--	--	--	-	-	-
CL1055.Contig1_Dastarcus_helophoroides	1179	5	0.4029	gi|91094257|ref|XP_969374.1|	386	1.00E-105	PREDICTED: similar to CG13625 CG13625-PA [Tribolium castaneum] >gi|270016259|gb|EFA12705.1| hypothetical protein TcasGA2_TC002339 [Tribolium castaneum]	sp|Q5ZIJ0|BUD13_CHICK	229	1.00E-59	BUD13 homolog OS=Gallus gallus GN=BUD13 PE=2 SV=1	--	--	--	--	--	K13106	3.00E-106	385	tca:657846	pre-mRNA-splicing factor CWC26	-	-	GO:0071013//catalytic step 2 spliceosome
CL1055.Contig2_Dastarcus_helophoroides	1146	8	0.6632	gi|91094257|ref|XP_969374.1|	378.3	3.00E-103	PREDICTED: similar to CG13625 CG13625-PA [Tribolium castaneum] >gi|270016259|gb|EFA12705.1| hypothetical protein TcasGA2_TC002339 [Tribolium castaneum]	sp|Q5ZIJ0|BUD13_CHICK	225	2.00E-58	BUD13 homolog OS=Gallus gallus GN=BUD13 PE=2 SV=1	--	--	--	--	--	K13106	5.00E-104	378	tca:657846	pre-mRNA-splicing factor CWC26	-	-	GO:0071013//catalytic step 2 spliceosome
CL1055.Contig3_Dastarcus_helophoroides	1119	9	0.7641	gi|91094257|ref|XP_969374.1|	387.9	4.00E-106	PREDICTED: similar to CG13625 CG13625-PA [Tribolium castaneum] >gi|270016259|gb|EFA12705.1| hypothetical protein TcasGA2_TC002339 [Tribolium castaneum]	sp|Q5ZIJ0|BUD13_CHICK	223	5.00E-58	BUD13 homolog OS=Gallus gallus GN=BUD13 PE=2 SV=1	--	--	--	--	--	K13106	6.00E-107	387	tca:657846	pre-mRNA-splicing factor CWC26	-	-	GO:0071013//catalytic step 2 spliceosome
CL1055.Contig4_Dastarcus_helophoroides	1086	4	0.3499	gi|91094257|ref|XP_969374.1|	373.2	1.00E-101	PREDICTED: similar to CG13625 CG13625-PA [Tribolium castaneum] >gi|270016259|gb|EFA12705.1| hypothetical protein TcasGA2_TC002339 [Tribolium castaneum]	sp|Q5ZIJ0|BUD13_CHICK	217	4.00E-56	BUD13 homolog OS=Gallus gallus GN=BUD13 PE=2 SV=1	--	--	--	--	--	K13106	2.00E-102	373	tca:657846	pre-mRNA-splicing factor CWC26	-	-	GO:0071013//catalytic step 2 spliceosome
CL1056.Contig1_Dastarcus_helophoroides	1400	7	0.475	gi|270000865|gb|EEZ97312.1|	293.5	1.00E-77	hypothetical protein TcasGA2_TC011122 [Tribolium castaneum]	sp|Q66H03|YB051_RAT	84.7	4.00E-16	Uncharacterized protein LOC285141 homolog OS=Rattus norvegicus PE=2 SV=1	SPAC140.02	53.5	9.00E-07	COG0724	RNA-binding proteins (RRM domain)	K11661	4.00E-07	57	aml:100479005	helicase SRCAP [EC:3.6.4.-]	-	-	-
CL1056.Contig2_Dastarcus_helophoroides	1385	2	0.1372	gi|270000865|gb|EEZ97312.1|	293.5	1.00E-77	hypothetical protein TcasGA2_TC011122 [Tribolium castaneum]	sp|Q66H03|YB051_RAT	84.7	4.00E-16	Uncharacterized protein LOC285141 homolog OS=Rattus norvegicus PE=2 SV=1	SPAC140.02	53.5	8.00E-07	COG0724	RNA-binding proteins (RRM domain)	K11661	4.00E-07	57	aml:100479005	helicase SRCAP [EC:3.6.4.-]	-	-	-
CL1056.Contig3_Dastarcus_helophoroides	1341	1	0.0708	gi|270000865|gb|EEZ97312.1|	293.5	1.00E-77	hypothetical protein TcasGA2_TC011122 [Tribolium castaneum]	sp|Q66H03|YB051_RAT	84.7	4.00E-16	Uncharacterized protein LOC285141 homolog OS=Rattus norvegicus PE=2 SV=1	SPAC140.02	53.5	8.00E-07	COG0724	RNA-binding proteins (RRM domain)	K11661	3.00E-07	57	aml:100479005	helicase SRCAP [EC:3.6.4.-]	-	-	-
CL1056.Contig4_Dastarcus_helophoroides	1326	1	0.0716	gi|270000865|gb|EEZ97312.1|	293.5	1.00E-77	hypothetical protein TcasGA2_TC011122 [Tribolium castaneum]	sp|Q66H03|YB051_RAT	84.7	4.00E-16	Uncharacterized protein LOC285141 homolog OS=Rattus norvegicus PE=2 SV=1	SPAC140.02	53.5	8.00E-07	COG0724	RNA-binding proteins (RRM domain)	K11661	3.00E-07	57	aml:100479005	helicase SRCAP [EC:3.6.4.-]	-	-	-
CL1056.Contig5_Dastarcus_helophoroides	1216	3	0.2344	gi|270000865|gb|EEZ97312.1|	293.5	1.00E-77	hypothetical protein TcasGA2_TC011122 [Tribolium castaneum]	sp|Q66H03|YB051_RAT	84.7	4.00E-16	Uncharacterized protein LOC285141 homolog OS=Rattus norvegicus PE=2 SV=1	SPAC140.02	53.5	7.00E-07	COG0724	RNA-binding proteins (RRM domain)	K11661	3.00E-07	57	aml:100479005	helicase SRCAP [EC:3.6.4.-]	-	-	-
CL1056.Contig6_Dastarcus_helophoroides	1157	1	0.0821	gi|270000865|gb|EEZ97312.1|	293.5	1.00E-77	hypothetical protein TcasGA2_TC011122 [Tribolium castaneum]	sp|Q66H03|YB051_RAT	84.7	3.00E-16	Uncharacterized protein LOC285141 homolog OS=Rattus norvegicus PE=2 SV=1	SPAC140.02	53.5	7.00E-07	COG0724	RNA-binding proteins (RRM domain)	K11661	3.00E-07	57	aml:100479005	helicase SRCAP [EC:3.6.4.-]	-	-	-
CL1057.Contig1_Dastarcus_helophoroides	311	23	7.0259	gi|391331163|ref|XP_003740020.1|	52.4	7.00E-06	PREDICTED: uncharacterized protein LOC100900964 [Metaseiulus occidentalis]	--	--	--	--	--	--	--	--	--	--	--	--	--	--	-	-	-
CL1057.Contig2_Dastarcus_helophoroides	311	6	1.8328	--	--	--	--	--	--	--	--	--	--	--	--	--	--	--	--	--	--	-	-	-
CL1058.Contig1_Dastarcus_helophoroides	453	19	3.9847	gi|149773511|ref|NP_001092727.1|	63.9	2.00E-09	39S ribosomal protein L36, mitochondrial [Danio rerio] >gi|148753308|gb|AAI42855.1| Si:dkey-261i16.3 protein [Danio rerio]	sp|Q1LWG3|RM36_DANRE	62.8	3.00E-10	39S ribosomal protein L36, mitochondrial OS=Danio rerio GN=mrpl36 PE=2 SV=1	sml0006	65.9	3.00E-11	COG0257	Ribosomal protein L36	--	--	--	--	--	GO:0006412//translation	GO:0003735//structural constituent of ribosome	GO:0005840//ribosome
CL1058.Contig2_Dastarcus_helophoroides	278	1	0.3417	gi|149773511|ref|NP_001092727.1|	57.8	1.00E-07	39S ribosomal protein L36, mitochondrial [Danio rerio] >gi|148753308|gb|AAI42855.1| Si:dkey-261i16.3 protein [Danio rerio]	sp|Q1LWG3|RM36_DANRE	56.6	1.00E-08	39S ribosomal protein L36, mitochondrial OS=Danio rerio GN=mrpl36 PE=2 SV=1	sml0006	59.7	1.00E-09	COG0257	Ribosomal protein L36	--	--	--	--	--	-	-	GO:0005622//intracellular
CL1059.Contig1_Dastarcus_helophoroides	818	4	0.4646	gi|270005644|gb|EFA02092.1|	312.4	1.00E-83	hypothetical protein TcasGA2_TC007727 [Tribolium castaneum]	sp|P27398|CAND_DROME	94.4	3.00E-19	Calpain-D OS=Drosophila melanogaster GN=sol PE=1 SV=2	--	--	--	--	--	K08582	2.00E-84	312	tca:659774	calpain-15 [EC:3.4.22.-]	-	GO:0004197//cysteine-type endopeptidase activity	-
CL1059.Contig2_Dastarcus_helophoroides	813	11	1.2854	gi|270005644|gb|EFA02092.1|	312	1.00E-83	hypothetical protein TcasGA2_TC007727 [Tribolium castaneum]	sp|P27398|CAND_DROME	94.4	3.00E-19	Calpain-D OS=Drosophila melanogaster GN=sol PE=1 SV=2	--	--	--	--	--	K08582	3.00E-84	311	tca:659774	calpain-15 [EC:3.4.22.-]	-	GO:0004197//cysteine-type endopeptidase activity	-
CL106.Contig1_Dastarcus_helophoroides	1078	1913	168.5901	gi|270008756|gb|EFA05204.1|	154.8	6.00E-36	hypothetical protein TcasGA2_TC015340 [Tribolium castaneum]	sp|P49327|FAS_HUMAN	83.6	7.00E-16	Fatty acid synthase OS=Homo sapiens GN=FASN PE=1 SV=3	--	--	--	--	--	K00665	9.00E-37	154	tca:658944	fatty acid synthase, animal type [EC:2.3.1.85]	-	GO:0016788//hydrolase activity, acting on ester bonds;GO:0004312//fatty acid synthase activity	-
CL1060.Contig1_Dastarcus_helophoroides	1114	121	10.319	gi|91077034|ref|XP_967567.1|	492.3	1.00E-137	PREDICTED: similar to CHORD CG6198-PA [Tribolium castaneum] >gi|270001750|gb|EEZ98197.1| hypothetical protein TcasGA2_TC000627 [Tribolium castaneum]	sp|Q9VCC0|CHRD1_DROME	396	4.00E-110	Cysteine and histidine-rich domain-containing protein OS=Drosophila melanogaster GN=CHORD PE=1 SV=1	--	--	--	--	--	K12795	6.00E-07	55.8	aml:100481572	suppressor of G2 allele of SKP1	GO:0051298//centrosome duplication	GO:0008270//zinc ion binding	-
CL1060.Contig2_Dastarcus_helophoroides	772	5	0.6153	gi|91077034|ref|XP_967567.1|	76.3	1.00E-12	PREDICTED: similar to CHORD CG6198-PA [Tribolium castaneum] >gi|270001750|gb|EEZ98197.1| hypothetical protein TcasGA2_TC000627 [Tribolium castaneum]	sp|Q9VCC0|CHRD1_DROME	239	5.00E-63	Cysteine and histidine-rich domain-containing protein OS=Drosophila melanogaster GN=CHORD PE=1 SV=1	--	--	--	--	--	K12795	3.00E-07	55.8	aml:100481572	suppressor of G2 allele of SKP1	GO:0051298//centrosome duplication	-	-
CL1061.Contig1_Dastarcus_helophoroides	439	9	1.9477	gi|270009521|gb|EFA05969.1|	73.6	2.00E-12	hypothetical protein TcasGA2_TC008790 [Tribolium castaneum]	--	--	--	--	--	--	--	--	--	--	--	--	--	--	-	-	-
CL1061.Contig2_Dastarcus_helophoroides	402	10	2.3633	gi|270009521|gb|EFA05969.1|	73.6	2.00E-12	hypothetical protein TcasGA2_TC008790 [Tribolium castaneum]	--	--	--	--	--	--	--	--	--	--	--	--	--	--	-	-	-
CL1062.Contig1_Dastarcus_helophoroides	572	15	2.4913	gi|297139749|ref|NP_001171929.1|	306.2	5.00E-82	LMBR1 domain-containing protein 2 homolog [Tribolium castaneum]	sp|Q29BL9|LMBD2_DROPS	168	8.00E-42	LMBR1 domain-containing protein 2 homolog OS=Drosophila pseudoobscura pseudoobscura GN=GA20843 PE=3 SV=1	--	--	--	--	--	--	--	--	--	--	-	-	-
CL1062.Contig2_Dastarcus_helophoroides	572	14	2.3252	gi|297139749|ref|NP_001171929.1|	290.4	2.00E-77	LMBR1 domain-containing protein 2 homolog [Tribolium castaneum]	sp|Q8C561|LMBD2_MOUSE	158	6.00E-39	LMBR1 domain-containing protein 2 OS=Mus musculus GN=Lmbrd2 PE=2 SV=1	--	--	--	--	--	--	--	--	--	--	-	-	-
CL1063.Contig1_Dastarcus_helophoroides	1692	276	15.4969	gi|198420020|ref|XP_002130607.1|	221.9	7.00E-56	PREDICTED: similar to oxysterol binding protein-like 6 [Ciona intestinalis]	sp|Q9DBS9|OSBL3_MOUSE	201	4.00E-51	Oxysterol-binding protein-related protein 3 OS=Mus musculus GN=Osbpl3 PE=1 SV=2	--	--	--	--	--	K13172	7.00E-11	69.7	hsa:23524	serine/arginine repetitive matrix protein 2	-	-	-
CL1063.Contig2_Dastarcus_helophoroides	302	2	0.6292	--	--	--	--	--	--	--	--	--	--	--	--	--	--	--	--	--	--	-	-	-
CL1064.Contig1_Dastarcus_helophoroides	626	0	0	gi|91089319|ref|XP_972140.1|	183.7	4.00E-45	PREDICTED: similar to putative sugar transporter [Tribolium castaneum] >gi|270012511|gb|EFA08959.1| hypothetical protein TcasGA2_TC006666 [Tribolium castaneum]	sp|Q7PIR5|TRET1_ANOGA	168	7.00E-42	Facilitated trehalose transporter Tret1 OS=Anopheles gambiae GN=Tret1 PE=1 SV=3	BS_araE	100	2.00E-21	COG0477	Permeases of the major facilitator superfamily	K14258	2.00E-41	168	aga:AgaP_AGAP005563	facilitated trehalose transporter	GO:0015767;GO:0015771//trehalose transport;GO:0015768//maltose transport;GO:0015770//sucrose transport	GO:0015574//trehalose transmembrane transporter activity	GO:0044459//plasma membrane part
CL1064.Contig2_Dastarcus_helophoroides	626	18	2.7317	gi|91089319|ref|XP_972140.1|	188	2.00E-46	PREDICTED: similar to putative sugar transporter [Tribolium castaneum] >gi|270012511|gb|EFA08959.1| hypothetical protein TcasGA2_TC006666 [Tribolium castaneum]	sp|Q7PIR5|TRET1_ANOGA	169	5.00E-42	Facilitated trehalose transporter Tret1 OS=Anopheles gambiae GN=Tret1 PE=1 SV=3	BS_araE	101	1.00E-21	COG0477	Permeases of the major facilitator superfamily	K14258	6.00E-42	170	tca:655737	facilitated trehalose transporter	GO:0015767;GO:0015771//trehalose transport;GO:0015768//maltose transport;GO:0015770//sucrose transport	GO:0015574//trehalose transmembrane transporter activity	GO:0044459//plasma membrane part
CL1065.Contig1_Dastarcus_helophoroides	1957	6	0.2913	gi|270007317|gb|EFA03765.1|	354.4	1.00E-95	hypothetical protein TcasGA2_TC013876 [Tribolium castaneum]	sp|Q553R3|IF4G_DICDI	63.2	2.00E-09	Eukaryotic translation initiation factor 4 gamma OS=Dictyostelium discoideum GN=eif4g PE=3 SV=1	--	--	--	--	--	K03260	2.00E-96	354	tca:656935	translation initiation factor 4G	-	-	-
CL1065.Contig2_Dastarcus_helophoroides	1944	4	0.1955	gi|270007317|gb|EFA03765.1|	389	4.00E-106	hypothetical protein TcasGA2_TC013876 [Tribolium castaneum]	sp|P45481|CBP_MOUSE	61.6	6.00E-09	CREB-binding protein OS=Mus musculus GN=Crebbp PE=1 SV=3	--	--	--	--	--	K03260	6.00E-107	389	tca:656935	translation initiation factor 4G	-	-	-
CL1065.Contig3_Dastarcus_helophoroides	1942	45	2.2014	gi|270007317|gb|EFA03765.1|	360.1	2.00E-97	hypothetical protein TcasGA2_TC013876 [Tribolium castaneum]	sp|Q553R3|IF4G_DICDI	60.5	1.00E-08	Eukaryotic translation initiation factor 4 gamma OS=Dictyostelium discoideum GN=eif4g PE=3 SV=1	--	--	--	--	--	K03260	3.00E-98	360	tca:656935	translation initiation factor 4G	-	-	-
CL1065.Contig4_Dastarcus_helophoroides	1929	1	0.0492	gi|270007317|gb|EFA03765.1|	394.8	7.00E-108	hypothetical protein TcasGA2_TC013876 [Tribolium castaneum]	sp|P45481|CBP_MOUSE	60.5	1.00E-08	CREB-binding protein OS=Mus musculus GN=Crebbp PE=1 SV=3	--	--	--	--	--	K03260	1.00E-108	394	tca:656935	translation initiation factor 4G	-	-	-
CL1066.Contig1_Dastarcus_helophoroides	1861	43	2.1951	gi|270016924|gb|EFA13370.1|	598.2	4.00E-169	hypothetical protein TcasGA2_TC001907 [Tribolium castaneum]	sp|A1A4S6|RHG10_HUMAN	275	2.00E-73	Rho GTPase-activating protein 10 OS=Homo sapiens GN=ARHGAP10 PE=1 SV=1	--	--	--	--	--	K13736	7.00E-73	275	hsa:79658	Rho GTPase-activating protein 10	-	-	-
CL1066.Contig2_Dastarcus_helophoroides	1789	56	2.9738	gi|270016924|gb|EFA13370.1|	611.7	3.00E-173	hypothetical protein TcasGA2_TC001907 [Tribolium castaneum]	sp|A1A4S6|RHG10_HUMAN	282	2.00E-75	Rho GTPase-activating protein 10 OS=Homo sapiens GN=ARHGAP10 PE=1 SV=1	--	--	--	--	--	K13736	7.00E-75	282	hsa:79658	Rho GTPase-activating protein 10	-	-	-
CL1067.Contig1_Dastarcus_helophoroides	846	87	9.7698	gi|270013417|gb|EFA09865.1|	390.6	4.00E-107	hypothetical protein TcasGA2_TC012013 [Tribolium castaneum]	sp|P0C6F1|DYH2_MOUSE	291	1.00E-78	Dynein heavy chain 2, axonemal OS=Mus musculus GN=Dnah2 PE=2 SV=1	YKR054c	80.5	3.00E-15	COG5245	Dynein, heavy chain	K10408	6.00E-104	377	tca:655704	dynein heavy chain, axonemal	GO:0009987//cellular process;GO:0008152//metabolic process	GO:0003774//motor activity;GO:0000166//nucleotide binding	GO:0043234//protein complex;GO:0015630//microtubule cytoskeleton;GO:0042995//cell projection;GO:0044430//cytoskeletal part
CL1068.Contig1_Dastarcus_helophoroides	629	4	0.6042	gi|270002195|gb|EEZ98642.1|	210.7	3.00E-53	hypothetical protein TcasGA2_TC001170 [Tribolium castaneum]	--	--	--	--	--	--	--	--	--	--	--	--	--	--	-	GO:0003824//catalytic activity	-
CL1068.Contig2_Dastarcus_helophoroides	568	48	8.0284	gi|270002195|gb|EEZ98642.1|	210.7	2.00E-53	hypothetical protein TcasGA2_TC001170 [Tribolium castaneum]	--	--	--	--	--	--	--	--	--	--	--	--	--	--	-	GO:0003824//catalytic activity	-
CL1068.Contig3_Dastarcus_helophoroides	565	9	1.5133	gi|270002195|gb|EEZ98642.1|	210.7	2.00E-53	hypothetical protein TcasGA2_TC001170 [Tribolium castaneum]	--	--	--	--	--	--	--	--	--	--	--	--	--	--	-	GO:0003824//catalytic activity	-
CL1069.Contig1_Dastarcus_helophoroides	317	24	7.1926	gi|242017563|ref|XP_002429257.1|	75.1	1.00E-12	conserved hypothetical protein [Pediculus humanus corporis] >gi|212514153|gb|EEB16519.1| conserved hypothetical protein [Pediculus humanus corporis]	--	--	--	--	--	--	--	--	--	--	--	--	--	--	-	-	-
CL1069.Contig2_Dastarcus_helophoroides	256	11	4.0821	gi|242017563|ref|XP_002429257.1|	75.1	1.00E-12	conserved hypothetical protein [Pediculus humanus corporis] >gi|212514153|gb|EEB16519.1| conserved hypothetical protein [Pediculus humanus corporis]	--	--	--	--	--	--	--	--	--	--	--	--	--	--	-	-	-
CL107.Contig1_Dastarcus_helophoroides	1390	157	10.7305	gi|332017503|gb|EGI58223.1|	113.2	3.00E-23	ATP-binding cassette sub-family E member 1 [Acromyrmex echinatior]	sp|P61222|ABCE1_MOUSE	636	0	ATP-binding cassette sub-family E member 1 OS=Mus musculus GN=Abce1 PE=2 SV=1	YDR091c	627	1.00E-179	COG1245	Predicted ATPase, RNase L inhibitor (RLI) homolog	K06174	0	653	nvi:100124231	ATP-binding cassette, sub-family E, member 1	GO:0006200//ATP catabolic process	GO:0051536//iron-sulfur cluster binding;GO:0015416//organic phosphonate transmembrane-transporting ATPase activity;GO:0009055//electron carrier activity;GO:0005524//ATP binding	-
CL1070.Contig1_Dastarcus_helophoroides	1125	35	2.9556	gi|189240969|ref|XP_967358.2|	438.7	2.00E-121	PREDICTED: similar to 1-beta dynein [Tribolium castaneum]	sp|P0C6F1|DYH2_MOUSE	304	2.00E-82	Dynein heavy chain 2, axonemal OS=Mus musculus GN=Dnah2 PE=2 SV=1	YKR054c	62	2.00E-09	COG5245	Dynein, heavy chain	K10408	3.00E-122	438	tca:655704	dynein heavy chain, axonemal	-	GO:0017111//nucleoside-triphosphatase activity	-
CL1070.Contig2_Dastarcus_helophoroides	706	2	0.2691	gi|189240969|ref|XP_967358.2|	104	6.00E-21	PREDICTED: similar to 1-beta dynein [Tribolium castaneum]	sp|P0C6F1|DYH2_MOUSE	133	4.00E-31	Dynein heavy chain 2, axonemal OS=Mus musculus GN=Dnah2 PE=2 SV=1	--	--	--	--	--	K10408	6.00E-44	177	tca:655704	dynein heavy chain, axonemal	GO:0009987//cellular process	GO:0017111//nucleoside-triphosphatase activity;GO:0000166//nucleotide binding	-
CL1071.Contig1_Dastarcus_helophoroides	500	29	5.5102	--	--	--	--	--	--	--	--	--	--	--	--	--	--	--	--	--	--	-	-	-
CL1071.Contig2_Dastarcus_helophoroides	1067	116	10.3283	gi|320166565|gb|EFW43464.1|	65.5	4.00E-09	hypothetical protein CAOG_01508 [Capsaspora owczarzaki ATCC 30864]	--	--	--	--	--	--	--	--	--	--	--	--	--	--	-	-	-
CL1072.Contig1_Dastarcus_helophoroides	494	520	100.0028	gi|196481063|gb|ACG80389.1|	224.2	1.00E-57	eukaryotic translation initiation factor 5A [Ctenopharyngodon idella]	sp|P10160|IF5A1_RABIT	213	1.00E-55	Eukaryotic translation initiation factor 5A-1 OS=Oryctolagus cuniculus GN=EIF5A PE=1 SV=2	YEL034w	263	8.00E-71	COG0231	Translation elongation factor P (EF-P)/translation initiation factor 5A (eIF-5A)	K03263	3.00E-58	224	dre:406464	translation initiation factor 5A	GO:0006413//translational initiation;GO:0006452//translational frameshifting;GO:0008612//peptidyl-lysine modification to hypusine;GO:0045905//positive regulation of translational termination;GO:0045901//positive regulation of translational elongation	GO:0003743//translation initiation factor activity;GO:0003746//translation elongation factor activity;GO:0043022//ribosome binding	-
CL1073.Contig1_Dastarcus_helophoroides	1405	74	5.0037	gi|270012285|gb|EFA08733.1|	489.2	2.00E-136	hypothetical protein TcasGA2_TC006408 [Tribolium castaneum]	sp|Q94920|VDAC_DROME	394	3.00E-109	Voltage-dependent anion-selective channel OS=Drosophila melanogaster GN=porin PE=1 SV=3	--	--	--	--	--	K15040	8.00E-135	481	tca:662925	voltage-dependent anion channel protein 2	GO:0055085//transmembrane transport;GO:0044070//regulation of anion transport;GO:0007291//sperm individualization;GO:0006839//mitochondrial transport;GO:0007602//phototransduction;GO:0030382//sperm mitochondrion organization	GO:0008308//voltage-gated anion channel activity	GO:0005875//microtubule associated complex;GO:0016021//integral to membrane;GO:0005741//mitochondrial outer membrane;GO:0016006//Nebenkern;GO:0005811//lipid particle
CL1073.Contig2_Dastarcus_helophoroides	1384	170	11.6694	gi|270012285|gb|EFA08733.1|	493.4	1.00E-137	hypothetical protein TcasGA2_TC006408 [Tribolium castaneum]	sp|Q94920|VDAC_DROME	394	3.00E-109	Voltage-dependent anion-selective channel OS=Drosophila melanogaster GN=porin PE=1 SV=3	--	--	--	--	--	K15040	4.00E-136	485	tca:662925	voltage-dependent anion channel protein 2	GO:0055085//transmembrane transport;GO:0044070//regulation of anion transport;GO:0007291//sperm individualization;GO:0006839//mitochondrial transport;GO:0007602//phototransduction;GO:0030382//sperm mitochondrion organization	GO:0008308//voltage-gated anion channel activity	GO:0005875//microtubule associated complex;GO:0016021//integral to membrane;GO:0005741//mitochondrial outer membrane;GO:0016006//Nebenkern;GO:0005811//lipid particle
CL1073.Contig3_Dastarcus_helophoroides	1302	933	68.078	gi|270012285|gb|EFA08733.1|	490.7	6.00E-137	hypothetical protein TcasGA2_TC006408 [Tribolium castaneum]	sp|Q94920|VDAC_DROME	394	3.00E-109	Voltage-dependent anion-selective channel OS=Drosophila melanogaster GN=porin PE=1 SV=3	--	--	--	--	--	K15040	2.00E-135	482	tca:662925	voltage-dependent anion channel protein 2	GO:0055085//transmembrane transport;GO:0044070//regulation of anion transport;GO:0007291//sperm individualization;GO:0006839//mitochondrial transport;GO:0007602//phototransduction;GO:0030382//sperm mitochondrion organization	GO:0008308//voltage-gated anion channel activity	GO:0005875//microtubule associated complex;GO:0016021//integral to membrane;GO:0005741//mitochondrial outer membrane;GO:0016006//Nebenkern;GO:0005811//lipid particle
CL1074.Contig1_Dastarcus_helophoroides	1578	112	6.7429	gi|91084477|ref|XP_971283.1|	617.5	5.00E-175	PREDICTED: similar to ubiquitin-conjugating enzyme E2-230k [Tribolium castaneum] >gi|270008871|gb|EFA05319.1| hypothetical protein TcasGA2_TC015477 [Tribolium castaneum]	sp|Q6ZPJ3|UBE2O_MOUSE	253	6.00E-67	Ubiquitin-conjugating enzyme E2 O OS=Mus musculus GN=Ube2o PE=1 SV=3	SPAC18B11.07c	72.4	2.00E-12	COG5078	Ubiquitin-protein ligase	K10581	8.00E-176	617	tca:659924	ubiquitin-conjugating enzyme E2 O [EC:6.3.2.19]	GO:0043687//post-translational protein modification	GO:0016881//acid-amino acid ligase activity	-
CL1074.Contig2_Dastarcus_helophoroides	1283	20	1.4809	gi|91084477|ref|XP_971283.1|	474.2	5.00E-132	PREDICTED: similar to ubiquitin-conjugating enzyme E2-230k [Tribolium castaneum] >gi|270008871|gb|EFA05319.1| hypothetical protein TcasGA2_TC015477 [Tribolium castaneum]	sp|Q6ZPJ3|UBE2O_MOUSE	253	5.00E-67	Ubiquitin-conjugating enzyme E2 O OS=Mus musculus GN=Ube2o PE=1 SV=3	SPAC18B11.07c	72.4	2.00E-12	COG5078	Ubiquitin-protein ligase	K10581	8.00E-133	474	tca:659924	ubiquitin-conjugating enzyme E2 O [EC:6.3.2.19]	GO:0043687//post-translational protein modification	GO:0016881//acid-amino acid ligase activity	-
CL1075.Contig1_Dastarcus_helophoroides	2567	18	0.6662	gi|270007743|gb|EFA04191.1|	1215.7	0	hypothetical protein TcasGA2_TC014440 [Tribolium castaneum]	sp|Q9QUJ7|ACSL4_MOUSE	640	0	Long-chain-fatty-acid--CoA ligase 4 OS=Mus musculus GN=Acsl4 PE=2 SV=2	SPBC18H10.02	375	3.00E-103	COG1022	Long-chain acyl-CoA synthetases (AMP-forming)	K01897	0	1164	tca:662595	long-chain acyl-CoA synthetase [EC:6.2.1.3]	GO:0007411//axon guidance;GO:0010890//positive regulation of sequestering of triglyceride	GO:0004467//long-chain fatty acid-CoA ligase activity	GO:0005811//lipid particle;GO:0005783//endoplasmic reticulum
CL1075.Contig2_Dastarcus_helophoroides	2499	92	3.4975	gi|270007743|gb|EFA04191.1|	1217.6	0	hypothetical protein TcasGA2_TC014440 [Tribolium castaneum]	sp|Q9QUJ7|ACSL4_MOUSE	640	0	Long-chain-fatty-acid--CoA ligase 4 OS=Mus musculus GN=Acsl4 PE=2 SV=2	SPBC18H10.02	375	3.00E-103	COG1022	Long-chain acyl-CoA synthetases (AMP-forming)	K01897	0	1164	tca:662595	long-chain acyl-CoA synthetase [EC:6.2.1.3]	GO:0007411//axon guidance;GO:0010890//positive regulation of sequestering of triglyceride	GO:0004467//long-chain fatty acid-CoA ligase activity	GO:0005811//lipid particle;GO:0005783//endoplasmic reticulum
CL1075.Contig3_Dastarcus_helophoroides	2462	70	2.7011	gi|91083237|ref|XP_966686.1|	1182.2	0	PREDICTED: similar to lethal (2) 44DEa CG8732-PB isoform 1 [Tribolium castaneum]	sp|Q9QUJ7|ACSL4_MOUSE	647	0	Long-chain-fatty-acid--CoA ligase 4 OS=Mus musculus GN=Acsl4 PE=2 SV=2	SPBC18H10.02	375	2.00E-103	COG1022	Long-chain acyl-CoA synthetases (AMP-forming)	K01897	0	1182	tca:662595	long-chain acyl-CoA synthetase [EC:6.2.1.3]	GO:0007411//axon guidance;GO:0010890//positive regulation of sequestering of triglyceride;GO:0008152//metabolic process	GO:0004467//long-chain fatty acid-CoA ligase activity	GO:0005811//lipid particle;GO:0005783//endoplasmic reticulum
CL1075.Contig4_Dastarcus_helophoroides	2394	44	1.7461	gi|91083237|ref|XP_966686.1|	1182.2	0	PREDICTED: similar to lethal (2) 44DEa CG8732-PB isoform 1 [Tribolium castaneum]	sp|Q9QUJ7|ACSL4_MOUSE	647	0	Long-chain-fatty-acid--CoA ligase 4 OS=Mus musculus GN=Acsl4 PE=2 SV=2	SPBC18H10.02	375	2.00E-103	COG1022	Long-chain acyl-CoA synthetases (AMP-forming)	K01897	0	1182	tca:662595	long-chain acyl-CoA synthetase [EC:6.2.1.3]	GO:0007411//axon guidance;GO:0010890//positive regulation of sequestering of triglyceride;GO:0008152//metabolic process	GO:0004467//long-chain fatty acid-CoA ligase activity	GO:0005811//lipid particle;GO:0005783//endoplasmic reticulum
CL1076.Contig1_Dastarcus_helophoroides	906	16	1.6778	gi|270005832|gb|EFA02280.1|	70.5	1.00E-10	hypothetical protein TcasGA2_TC007944 [Tribolium castaneum]	--	--	--	--	--	--	--	--	--	--	--	--	--	--	-	-	-
CL1076.Contig2_Dastarcus_helophoroides	904	9	0.9458	gi|270005832|gb|EFA02280.1|	70.5	1.00E-10	hypothetical protein TcasGA2_TC007944 [Tribolium castaneum]	--	--	--	--	--	--	--	--	--	--	--	--	--	--	-	-	-
CL1076.Contig3_Dastarcus_helophoroides	887	86	9.2111	gi|270005832|gb|EFA02280.1|	70.5	1.00E-10	hypothetical protein TcasGA2_TC007944 [Tribolium castaneum]	--	--	--	--	--	--	--	--	--	--	--	--	--	--	-	-	-
CL1076.Contig4_Dastarcus_helophoroides	627	5	0.7576	gi|270005832|gb|EFA02280.1|	65.1	2.00E-09	hypothetical protein TcasGA2_TC007944 [Tribolium castaneum]	--	--	--	--	--	--	--	--	--	--	--	--	--	--	-	-	-
CL1077.Contig1_Dastarcus_helophoroides	1768	9	0.4836	gi|189235896|ref|XP_967655.2|	115.9	0	PREDICTED: similar to Dscam family member AbsCAM-Ig7A [Tribolium castaneum]	sp|Q9VS29|DSCL_DROME	447	3.00E-125	Down syndrome cell adhesion molecule-like protein Dscam2 OS=Drosophila melanogaster GN=Dscam2 PE=2 SV=3	--	--	--	--	--	K06768	3.00E-39	164	dpo:Dpse_GA14672	Down syndrome cell adhesion molecule like 1	-	-	-
CL1077.Contig2_Dastarcus_helophoroides	1721	10	0.552	gi|189235896|ref|XP_967655.2|	711.1	0	PREDICTED: similar to Dscam family member AbsCAM-Ig7A [Tribolium castaneum]	sp|Q9VS29|DSCL_DROME	447	3.00E-125	Down syndrome cell adhesion molecule-like protein Dscam2 OS=Drosophila melanogaster GN=Dscam2 PE=2 SV=3	--	--	--	--	--	K06768	3.00E-39	164	dpo:Dpse_GA14672	Down syndrome cell adhesion molecule like 1	-	-	-
CL1077.Contig3_Dastarcus_helophoroides	1705	11	0.6129	gi|189235896|ref|XP_967655.2|	124.4	0	PREDICTED: similar to Dscam family member AbsCAM-Ig7A [Tribolium castaneum]	sp|Q9VS29|DSCL_DROME	447	3.00E-125	Down syndrome cell adhesion molecule-like protein Dscam2 OS=Drosophila melanogaster GN=Dscam2 PE=2 SV=3	--	--	--	--	--	K06768	3.00E-39	164	dpo:Dpse_GA14672	Down syndrome cell adhesion molecule like 1	-	-	-
CL1077.Contig4_Dastarcus_helophoroides	1691	16	0.8989	gi|189235896|ref|XP_967655.2|	758.1	0	PREDICTED: similar to Dscam family member AbsCAM-Ig7A [Tribolium castaneum]	sp|Q9VS29|DSCL_DROME	498	1.00E-140	Down syndrome cell adhesion molecule-like protein Dscam2 OS=Drosophila melanogaster GN=Dscam2 PE=2 SV=3	--	--	--	--	--	K06768	3.00E-39	164	dpo:Dpse_GA14672	Down syndrome cell adhesion molecule like 1	-	-	-
CL1077.Contig5_Dastarcus_helophoroides	1644	6	0.3467	gi|189235896|ref|XP_967655.2|	89	0	PREDICTED: similar to Dscam family member AbsCAM-Ig7A [Tribolium castaneum]	sp|Q9VS29|DSCL_DROME	495	1.00E-139	Down syndrome cell adhesion molecule-like protein Dscam2 OS=Drosophila melanogaster GN=Dscam2 PE=2 SV=3	--	--	--	--	--	K06768	3.00E-39	164	dpo:Dpse_GA14672	Down syndrome cell adhesion molecule like 1	-	-	-
CL1077.Contig6_Dastarcus_helophoroides	1628	7	0.4085	gi|189235896|ref|XP_967655.2|	766.5	0	PREDICTED: similar to Dscam family member AbsCAM-Ig7A [Tribolium castaneum]	sp|Q9VS29|DSCL_DROME	495	1.00E-139	Down syndrome cell adhesion molecule-like protein Dscam2 OS=Drosophila melanogaster GN=Dscam2 PE=2 SV=3	--	--	--	--	--	K06768	2.00E-39	164	dpo:Dpse_GA14672	Down syndrome cell adhesion molecule like 1	-	-	-
CL1078.Contig1_Dastarcus_helophoroides	481	51	10.0731	gi|270016408|gb|EFA12854.1|	167.9	1.00E-40	cytochrome P450 345C1 [Tribolium castaneum]	sp|Q964R0|CP6K1_BLAGE	133	2.00E-31	Cytochrome P450 6k1 OS=Blattella germanica GN=CYP6K1 PE=2 SV=1	alr1450	75.1	5.00E-14	COG2124	Cytochrome P450	K15002	3.00E-34	144	tca:658130	cytochrome P450, family 6 [EC:1.14.-.-]	-	-	-
CL1078.Contig2_Dastarcus_helophoroides	438	144	31.2338	gi|270016408|gb|EFA12854.1|	199.5	3.00E-50	cytochrome P450 345C1 [Tribolium castaneum]	sp|Q964R0|CP6K1_BLAGE	164	6.00E-41	Cytochrome P450 6k1 OS=Blattella germanica GN=CYP6K1 PE=2 SV=1	BH0579	97.8	6.00E-21	COG2124	Cytochrome P450	K15002	6.00E-42	169	tca:658130	cytochrome P450, family 6 [EC:1.14.-.-]	-	GO:0004497//monooxygenase activity;GO:0005506//iron ion binding	-
CL1079.Contig1_Dastarcus_helophoroides	1220	32	2.4919	gi|270008607|gb|EFA05055.1|	608.6	1.00E-172	hypothetical protein TcasGA2_TC015150 [Tribolium castaneum]	sp|Q6DFF9|MABP1_XENLA	406	6.00E-113	Mitogen-activated protein kinase-binding protein 1 OS=Xenopus laevis GN=mapkbp1 PE=2 SV=1	slr0143_2	53.5	7.00E-07	COG2319	FOG: WD40 repeat	K10599	1.00E-07	58.5	tad:TRIADDRAFT_64168	pre-mRNA-processing factor 19 [EC:6.3.2.19]	-	-	-
CL1079.Contig2_Dastarcus_helophoroides	1148	25	2.0689	gi|270008607|gb|EFA05055.1|	609.4	1.00E-172	hypothetical protein TcasGA2_TC015150 [Tribolium castaneum]	sp|Q6DFF9|MABP1_XENLA	397	2.00E-110	Mitogen-activated protein kinase-binding protein 1 OS=Xenopus laevis GN=mapkbp1 PE=2 SV=1	slr0143_2	53.5	7.00E-07	COG2319	FOG: WD40 repeat	K11856	2.00E-07	57.4	ptr:455080	ubiquitin carboxyl-terminal hydrolase 43 [EC:3.1.2.15]	-	-	-
CL1080.Contig1_Dastarcus_helophoroides	1148	56	4.6343	gi|270009873|gb|EFA06321.1|	391	5.00E-107	hypothetical protein TcasGA2_TC009192 [Tribolium castaneum]	sp|B4IJG7|MOC2B_DROSE	261	3.00E-69	Molybdopterin synthase catalytic subunit OS=Drosophila sechellia GN=GM17748 PE=3 SV=1	BS_moaE	118	2.00E-26	COG0314	Molybdopterin converting factor, large subunit	K03635	8.00E-108	390	tca:659932	molybdopterin synthase catalytic subunit [EC:2.-.-.-]	-	-	-
CL1080.Contig2_Dastarcus_helophoroides	766	5	0.6201	gi|383863903|ref|XP_003707419.1|	248.1	3.00E-64	PREDICTED: molybdopterin synthase catalytic subunit-like [Megachile rotundata]	sp|Q171H3|MO2B1_AEDAE	194	2.00E-49	Molybdopterin synthase catalytic subunit 1 OS=Aedes aegypti GN=AAEL007640 PE=3 SV=1	BS_moaE	118	1.00E-26	COG0314	Molybdopterin converting factor, large subunit	K03635	2.00E-55	216	spu:760753	molybdopterin synthase catalytic subunit [EC:2.-.-.-]	GO:0006777//Mo-molybdopterin cofactor biosynthetic process	-	-
CL1081.Contig1_Dastarcus_helophoroides	274	20	6.9345	gi|270007860|gb|EFA04308.1|	80.1	3.00E-14	hypothetical protein TcasGA2_TC014601 [Tribolium castaneum]	sp|P37287|PIGA_HUMAN	67	9.00E-12	Phosphatidylinositol N-acetylglucosaminyltransferase subunit A OS=Homo sapiens GN=PIGA PE=1 SV=1	YPL175w	55.8	2.00E-08	COG0438	Glycosyltransferase	K03857	2.00E-12	71.2	ame:413643	phosphatidylinositol glycan, class A [EC:2.4.1.198]	GO:0006506//GPI anchor biosynthetic process	GO:0016740//transferase activity	-
CL1082.Contig1_Dastarcus_helophoroides	291	26	8.4882	gi|346473495|gb|AEO36592.1|	98.2	1.00E-19	hypothetical protein [Amblyomma maculatum]	--	--	--	--	--	--	--	--	--	--	--	--	--	--	-	-	-
CL1083.Contig1_Dastarcus_helophoroides	307	63	19.4957	gi|221056580|ref|XP_002259428.1|	110.9	1.00E-23	ribosomal protein [Plasmodium knowlesi strain H]	sp|P0DJ22|RL35A_TETTS	92	3.00E-19	60S ribosomal protein L35a OS=Tetrahymena thermophila (strain SB210) GN=RPL35A PE=1 SV=1	YPL143w	174	4.00E-44	COG2451	Ribosomal protein L35AE/L33A	K02917	2.00E-23	107	hmg:100199650	large subunit ribosomal protein L35Ae	-	-	GO:0005622//intracellular
CL1083.Contig2_Dastarcus_helophoroides	393	227	54.8743	gi|196004758|ref|XP_002112246.1|	130.2	2.00E-29	expressed hypothetical protein [Trichoplax adhaerens] >gi|190586145|gb|EDV26213.1| expressed hypothetical protein [Trichoplax adhaerens]	sp|Q55BN7|RL35A_DICDI	108	4.00E-24	60S ribosomal protein L35a OS=Dictyostelium discoideum GN=rpl35a PE=3 SV=1	YPL143w	188	2.00E-48	COG2451	Ribosomal protein L35AE/L33A	K02917	3.00E-30	130	tad:TRIADDRAFT_35944	large subunit ribosomal protein L35Ae	-	-	GO:0005622//intracellular
CL1084.Contig1_Dastarcus_helophoroides	2507	36	1.3642	gi|380025446|ref|XP_003696485.1|	104.4	2.00E-20	PREDICTED: uncharacterized protein LOC100869161, partial [Apis florea]	--	--	--	--	--	--	--	--	--	K14801	7.00E-08	60.5	smm:Smp_165560	pre-rRNA-processing protein TSR4	-	-	-
CL1084.Contig2_Dastarcus_helophoroides	2568	387	14.317	gi|380025446|ref|XP_003696485.1|	104.4	2.00E-20	PREDICTED: uncharacterized protein LOC100869161, partial [Apis florea]	--	--	--	--	--	--	--	--	--	K14801	7.00E-08	60.5	smm:Smp_165560	pre-rRNA-processing protein TSR4	-	-	-
CL1085.Contig1_Dastarcus_helophoroides	1631	20	1.165	gi|198463339|ref|XP_002135479.1|	57.8	1.00E-06	GA28568 [Drosophila pseudoobscura pseudoobscura] >gi|198151215|gb|EDY74106.1| GA28568 [Drosophila pseudoobscura pseudoobscura]	sp|Q8IYB3|SRRM1_HUMAN	68.6	4.00E-11	Serine/arginine repetitive matrix protein 1 OS=Homo sapiens GN=SRRM1 PE=1 SV=2	AGc1238	50.8	7.00E-06	COG1187	16S rRNA uridine-516 pseudouridylate synthase and related pseudouridylate synthases	K13171	1.00E-10	68.6	ptr:456632	serine/arginine repetitive matrix protein 1	GO:0006396//RNA processing	GO:0005488//binding	GO:0044428//nuclear part
CL1085.Contig2_Dastarcus_helophoroides	1616	4	0.2352	gi|198463339|ref|XP_002135479.1|	57	3.00E-06	GA28568 [Drosophila pseudoobscura pseudoobscura] >gi|198151215|gb|EDY74106.1| GA28568 [Drosophila pseudoobscura pseudoobscura]	sp|Q8IYB3|SRRM1_HUMAN	68.6	4.00E-11	Serine/arginine repetitive matrix protein 1 OS=Homo sapiens GN=SRRM1 PE=1 SV=2	AGc1238	50.8	7.00E-06	COG1187	16S rRNA uridine-516 pseudouridylate synthase and related pseudouridylate synthases	K13171	1.00E-10	68.6	ptr:456632	serine/arginine repetitive matrix protein 1	GO:0006396//RNA processing	GO:0005488//binding	GO:0044428//nuclear part
CL1085.Contig3_Dastarcus_helophoroides	1558	6	0.3659	gi|268564201|ref|XP_002639041.1|	73.6	3.00E-11	C. briggsae CBR-XNP-1 protein [Caenorhabditis briggsae]	sp|Q8IYB3|SRRM1_HUMAN	65.9	2.00E-10	Serine/arginine repetitive matrix protein 1 OS=Homo sapiens GN=SRRM1 PE=1 SV=2	AGc1238	51.6	4.00E-06	COG1187	16S rRNA uridine-516 pseudouridylate synthase and related pseudouridylate synthases	K04574	2.00E-10	67.8	gga:417020	neurofilament heavy polypeptide	-	-	-
CL1085.Contig4_Dastarcus_helophoroides	1543	8	0.4926	gi|268564201|ref|XP_002639041.1|	73.6	3.00E-11	C. briggsae CBR-XNP-1 protein [Caenorhabditis briggsae]	sp|Q8IYB3|SRRM1_HUMAN	65.9	2.00E-10	Serine/arginine repetitive matrix protein 1 OS=Homo sapiens GN=SRRM1 PE=1 SV=2	AGc1238	51.6	4.00E-06	COG1187	16S rRNA uridine-516 pseudouridylate synthase and related pseudouridylate synthases	K04574	2.00E-10	67.8	gga:417020	neurofilament heavy polypeptide	-	-	-
CL1085.Contig5_Dastarcus_helophoroides	1350	6	0.4222	gi|395526408|ref|XP_003775339.1|	62.8	4.00E-08	PREDICTED: splicing factor, arginine/serine-rich 19, partial [Sarcophilus harrisii]	sp|Q28092|CYLC2_BOVIN	51.2	5.00E-06	Cylicin-2 OS=Bos taurus GN=CYLC2 PE=1 SV=1	--	--	--	--	--	K15184	1.00E-06	55.5	oaa:100085607	AF4/FMR2 family member 1	-	-	-
CL1085.Contig6_Dastarcus_helophoroides	1335	4	0.2847	gi|395526408|ref|XP_003775339.1|	62.8	4.00E-08	PREDICTED: splicing factor, arginine/serine-rich 19, partial [Sarcophilus harrisii]	sp|Q28092|CYLC2_BOVIN	51.2	5.00E-06	Cylicin-2 OS=Bos taurus GN=CYLC2 PE=1 SV=1	--	--	--	--	--	K15184	1.00E-06	55.5	oaa:100085607	AF4/FMR2 family member 1	-	-	-
CL1086.Contig1_Dastarcus_helophoroides	329	30	8.6629	--	--	--	--	sp|Q0MVN8|QOR_PIG	50.1	1.00E-06	Quinone oxidoreductase OS=Sus scrofa GN=CRYZ PE=2 SV=1	YLR460c	60.1	9.00E-10	COG0604	NADPH:quinone reductase and related Zn-dependent oxidoreductases	K00344	2.00E-06	50.8	gga:772289	NADPH2:quinone reductase [EC:1.6.5.5]	-	-	-
CL1087.Contig1_Dastarcus_helophoroides	981	83	8.0379	--	--	--	--	--	--	--	--	--	--	--	--	--	--	--	--	--	--	-	-	-
CL1088.Contig1_Dastarcus_helophoroides	965	59	5.8085	gi|91091154|ref|XP_970935.1|	92.4	3.00E-17	PREDICTED: similar to CG7120 CG7120-PA [Tribolium castaneum] >gi|270014094|gb|EFA10542.1| hypothetical protein TcasGA2_TC012797 [Tribolium castaneum]	--	--	--	--	--	--	--	--	--	--	--	--	--	--	-	-	-
CL1088.Contig2_Dastarcus_helophoroides	941	23	2.3221	gi|91091154|ref|XP_970935.1|	92.4	3.00E-17	PREDICTED: similar to CG7120 CG7120-PA [Tribolium castaneum] >gi|270014094|gb|EFA10542.1| hypothetical protein TcasGA2_TC012797 [Tribolium castaneum]	--	--	--	--	--	--	--	--	--	--	--	--	--	--	-	-	-
CL1088.Contig3_Dastarcus_helophoroides	929	39	3.9883	gi|91091154|ref|XP_970935.1|	92.4	3.00E-17	PREDICTED: similar to CG7120 CG7120-PA [Tribolium castaneum] >gi|270014094|gb|EFA10542.1| hypothetical protein TcasGA2_TC012797 [Tribolium castaneum]	--	--	--	--	--	--	--	--	--	--	--	--	--	--	-	-	-
CL1089.Contig1_Dastarcus_helophoroides	1824	2	0.1042	gi|270006874|gb|EFA03322.1|	600.5	8.00E-170	hypothetical protein TcasGA2_TC013265 [Tribolium castaneum]	sp|Q96PN6|ADCYA_HUMAN	250	6.00E-66	Adenylate cyclase type 10 OS=Homo sapiens GN=ADCY10 PE=1 SV=3	all4963_5	64.7	5.00E-10	COG2114	Adenylate cyclase, family 3 (some proteins contain HAMP domain)	K11265	3.00E-136	486	tca:655059	adenylate cyclase 10 [EC:4.6.1.1]	-	-	-
CL1089.Contig2_Dastarcus_helophoroides	1774	37	1.9815	gi|270006874|gb|EFA03322.1|	600.9	6.00E-170	hypothetical protein TcasGA2_TC013265 [Tribolium castaneum]	sp|Q96PN6|ADCYA_HUMAN	250	6.00E-66	Adenylate cyclase type 10 OS=Homo sapiens GN=ADCY10 PE=1 SV=3	all4963_5	64.7	5.00E-10	COG2114	Adenylate cyclase, family 3 (some proteins contain HAMP domain)	K11265	3.00E-136	486	tca:655059	adenylate cyclase 10 [EC:4.6.1.1]	-	-	-
CL1089.Contig3_Dastarcus_helophoroides	1085	37	3.2397	gi|189237632|ref|XP_966463.2|	312	3.00E-83	PREDICTED: similar to Adenylate cyclase type 10 (Testicular soluble adenylyl cyclase) (Germ cell soluble adenylyl cyclase) (sAC) (hsAC) (Adenylate cyclase homolog) (AH-related protein) [Tribolium castaneum]	sp|Q96PN6|ADCYA_HUMAN	152	1.00E-36	Adenylate cyclase type 10 OS=Homo sapiens GN=ADCY10 PE=1 SV=3	ML0201	50.1	7.00E-06	COG2114	Adenylate cyclase, family 3 (some proteins contain HAMP domain)	K11265	7.00E-84	311	tca:655059	adenylate cyclase 10 [EC:4.6.1.1]	-	-	-
CL109.Contig1_Dastarcus_helophoroides	323	11	3.2354	--	--	--	--	--	--	--	--	--	--	--	--	--	--	--	--	--	--	-	-	-
CL109.Contig2_Dastarcus_helophoroides	245	5	1.9388	--	--	--	--	--	--	--	--	--	--	--	--	--	--	--	--	--	--	-	-	-
CL1090.Contig1_Dastarcus_helophoroides	1915	31	1.5379	gi|91084571|ref|XP_973790.1|	545.4	3.00E-153	PREDICTED: similar to AGAP011736-PA [Tribolium castaneum] >gi|270008655|gb|EFA05103.1| hypothetical protein TcasGA2_TC015203 [Tribolium castaneum]	sp|Q922J9|FACR1_MOUSE	318	3.00E-86	Fatty acyl-CoA reductase 1 OS=Mus musculus GN=Far1 PE=1 SV=1	MT0110_4	69.3	2.00E-11	COG3320	Putative dehydrogenase domain of multifunctional non-ribosomal peptide synthetases and related enzymes	K13356	3.00E-123	443	dme:Dmel_CG1443	fatty acyl-CoA reductase [EC:1.2.1.-]	GO:0008152//metabolic process	GO:0003824//catalytic activity	-
CL1090.Contig2_Dastarcus_helophoroides	1760	64	3.4546	gi|91084571|ref|XP_973790.1|	545.4	3.00E-153	PREDICTED: similar to AGAP011736-PA [Tribolium castaneum] >gi|270008655|gb|EFA05103.1| hypothetical protein TcasGA2_TC015203 [Tribolium castaneum]	sp|Q922J9|FACR1_MOUSE	318	2.00E-86	Fatty acyl-CoA reductase 1 OS=Mus musculus GN=Far1 PE=1 SV=1	MT0110_4	69.3	2.00E-11	COG3320	Putative dehydrogenase domain of multifunctional non-ribosomal peptide synthetases and related enzymes	K13356	2.00E-123	443	dme:Dmel_CG1443	fatty acyl-CoA reductase [EC:1.2.1.-]	GO:0008152//metabolic process	GO:0003824//catalytic activity	-
CL1091.Contig1_Dastarcus_helophoroides	1751	845	45.8465	gi|294952947|ref|XP_002787527.1|	344	1.00E-92	Medium-chain specific acyl-CoA dehydrogenase, putative [Perkinsus marinus ATCC 50983] >gi|239902533|gb|EER19323.1| Medium-chain specific acyl-CoA dehydrogenase, putative [Perkinsus marinus ATCC 50983]	sp|P34275|IVD_CAEEL	134	6.00E-31	Probable acyl coa dehydrogenase 6 OS=Caenorhabditis elegans GN=acdh-6 PE=2 SV=2	BH3486	143	8.00E-34	COG1960	Acyl-CoA dehydrogenases	K11731	5.00E-38	159	xla:779392	citronellyl-CoA dehydrogenase [EC:1.3.99.-]	-	-	-
CL1092.Contig1_Dastarcus_helophoroides	904	39	4.0986	--	--	--	--	--	--	--	--	--	--	--	--	--	--	--	--	--	--	-	-	-
CL1092.Contig2_Dastarcus_helophoroides	2217	104	4.4566	--	--	--	--	--	--	--	--	--	--	--	--	--	--	--	--	--	--	-	-	-
CL1092.Contig3_Dastarcus_helophoroides	3328	133	3.7967	--	--	--	--	--	--	--	--	--	--	--	--	--	--	--	--	--	--	-	-	-
CL1092.Contig4_Dastarcus_helophoroides	3135	18	0.5455	--	--	--	--	--	--	--	--	--	--	--	--	--	--	--	--	--	--	-	-	-
CL1092.Contig5_Dastarcus_helophoroides	2793	26	0.8844	--	--	--	--	--	--	--	--	--	--	--	--	--	--	--	--	--	--	-	-	-
CL1092.Contig6_Dastarcus_helophoroides	3082	9	0.2774	--	--	--	--	--	--	--	--	--	--	--	--	--	--	--	--	--	--	-	-	-
CL1092.Contig7_Dastarcus_helophoroides	3174	10	0.2993	--	--	--	--	--	--	--	--	--	--	--	--	--	--	--	--	--	--	-	-	-
CL1092.Contig8_Dastarcus_helophoroides	313	8	2.4282	--	--	--	--	--	--	--	--	--	--	--	--	--	--	--	--	--	--	-	-	-
CL1092.Contig9_Dastarcus_helophoroides	288	1	0.3299	--	--	--	--	--	--	--	--	--	--	--	--	--	--	--	--	--	--	-	-	-
CL1093.Contig1_Dastarcus_helophoroides	371	19	4.8654	gi|294882024|ref|XP_002769569.1|	138.3	9.00E-32	helicase, putative [Perkinsus marinus ATCC 50983] >gi|239873121|gb|EER02287.1| helicase, putative [Perkinsus marinus ATCC 50983]	sp|Q63413|DX39B_RAT	134	5.00E-32	Spliceosome RNA helicase Ddx39b OS=Rattus norvegicus GN=Ddx39b PE=1 SV=3	SPAC17G6.14c	150	7.00E-37	COG0513	Superfamily II DNA and RNA helicases	K12812	3.00E-32	136	bfo:BRAFLDRAFT_57173	ATP-dependent RNA helicase UAP56/SUB2 [EC:3.6.4.13]	GO:0000245//spliceosomal complex assembly;GO:0046784//intronless viral mRNA export from host nucleus;GO:0006200//ATP catabolic process;GO:0010501//RNA secondary structure unwinding	GO:0000166//nucleotide binding;GO:0043008//ATP-dependent protein binding;GO:0042802//identical protein binding;GO:0017070//U6 snRNA binding;GO:0004004//ATP-dependent RNA helicase activity;GO:0030621//U4 snRNA binding	GO:0005681//spliceosomal complex;GO:0000346//transcription export complex
CL1094.Contig1_Dastarcus_helophoroides	1212	18	1.4109	gi|307188246|gb|EFN73065.1|	71.2	1.00E-10	hypothetical protein EAG_00196 [Camponotus floridanus]	--	--	--	--	--	--	--	--	--	--	--	--	--	--	-	-	-
CL1094.Contig2_Dastarcus_helophoroides	1123	6	0.5076	gi|307188246|gb|EFN73065.1|	71.2	9.00E-11	hypothetical protein EAG_00196 [Camponotus floridanus]	--	--	--	--	--	--	--	--	--	--	--	--	--	--	-	-	-
CL1095.Contig1_Dastarcus_helophoroides	479	152	30.147	gi|30144650|gb|AAP14949.1|	226.9	2.00E-58	ribosomal protein L23 [Branchiostoma belcheri tsingtauense]	sp|P62832|RL23_RAT	221	4.00E-58	60S ribosomal protein L23 OS=Rattus norvegicus GN=Rpl23 PE=2 SV=1	YER117w	246	1.00E-65	COG0093	Ribosomal protein L14	K02894	4.00E-59	226	bfo:BRAFLDRAFT_123946	large subunit ribosomal protein L23e	GO:0019083//viral transcription;GO:0031018//endocrine pancreas development;GO:0006414//translational elongation;GO:0006415//translational termination;GO:0006610//ribosomal protein import into nucleus	GO:0003735//structural constituent of ribosome;GO:0005515//protein binding	GO:0005730//nucleolus;GO:0022626//cytosolic ribosome
CL1095.Contig2_Dastarcus_helophoroides	448	257	54.4993	gi|30144650|gb|AAP14949.1|	225.3	6.00E-58	ribosomal protein L23 [Branchiostoma belcheri tsingtauense]	sp|P62832|RL23_RAT	220	1.00E-57	60S ribosomal protein L23 OS=Rattus norvegicus GN=Rpl23 PE=2 SV=1	YER117w	246	8.00E-66	COG0093	Ribosomal protein L14	K02894	9.00E-59	225	bfo:BRAFLDRAFT_123946	large subunit ribosomal protein L23e	GO:0019083//viral transcription;GO:0031018//endocrine pancreas development;GO:0006414//translational elongation;GO:0006415//translational termination;GO:0006610//ribosomal protein import into nucleus	GO:0003735//structural constituent of ribosome;GO:0005515//protein binding	GO:0005730//nucleolus;GO:0022626//cytosolic ribosome
CL1096.Contig1_Dastarcus_helophoroides	6421	5	0.074	gi|270003787|gb|EFA00235.1|	169.9	1.00E-39	hypothetical protein TcasGA2_TC003063 [Tribolium castaneum]	sp|Q1LUA6|TRIO_DANRE	1662	0	Triple functional domain protein OS=Danio rerio GN=trio PE=3 SV=1	SPAC1006.06	57.4	3.00E-07	COG5422	RhoGEF, Guanine nucleotide exchange factor for Rho/Rac/Cdc42-like GTPases	K08810	0	2382	phu:Phum_PHUM149600	triple functional domain protein [EC:2.7.11.1]	GO:0007411//axon guidance;GO:0048676//axon extension involved in development;GO:0016319//mushroom body development;GO:0050770//regulation of axonogenesis;GO:0030036//actin cytoskeleton organization;GO:0007412//axon target recognition;GO:0007422//peripheral nervous system development;GO:0007266//Rho protein signal transduction	GO:0005089//Rho guanyl-nucleotide exchange factor activity;GO:0016787//hydrolase activity	GO:0005886//plasma membrane
CL1096.Contig2_Dastarcus_helophoroides	7990	4	0.0476	gi|270003787|gb|EFA00235.1|	169.9	1.00E-39	hypothetical protein TcasGA2_TC003063 [Tribolium castaneum]	sp|Q1LUA6|TRIO_DANRE	1662	0	Triple functional domain protein OS=Danio rerio GN=trio PE=3 SV=1	SPAC14C4.03	99	1.00E-19	COG0515	Serine/threonine protein kinase	K08810	0	2382	phu:Phum_PHUM149600	triple functional domain protein [EC:2.7.11.1]	GO:0007411//axon guidance;GO:0048676//axon extension involved in development;GO:0016319//mushroom body development;GO:0050770//regulation of axonogenesis;GO:0030036//actin cytoskeleton organization;GO:0007412//axon target recognition;GO:0007422//peripheral nervous system development;GO:0007266//Rho protein signal transduction	GO:0005089//Rho guanyl-nucleotide exchange factor activity;GO:0016787//hydrolase activity	GO:0005886//plasma membrane
CL1096.Contig3_Dastarcus_helophoroides	7841	2	0.0242	gi|270003787|gb|EFA00235.1|	169.9	1.00E-39	hypothetical protein TcasGA2_TC003063 [Tribolium castaneum]	sp|Q1LUA6|TRIO_DANRE	1662	0	Triple functional domain protein OS=Danio rerio GN=trio PE=3 SV=1	SPAC14C4.03	99	1.00E-19	COG0515	Serine/threonine protein kinase	K08810	0	2382	phu:Phum_PHUM149600	triple functional domain protein [EC:2.7.11.1]	GO:0007411//axon guidance;GO:0048676//axon extension involved in development;GO:0016319//mushroom body development;GO:0050770//regulation of axonogenesis;GO:0030036//actin cytoskeleton organization;GO:0007412//axon target recognition;GO:0007422//peripheral nervous system development;GO:0007266//Rho protein signal transduction	GO:0005089//Rho guanyl-nucleotide exchange factor activity;GO:0016787//hydrolase activity	GO:0005886//plasma membrane
CL1096.Contig4_Dastarcus_helophoroides	7757	44	0.5389	gi|270003787|gb|EFA00235.1|	169.9	1.00E-39	hypothetical protein TcasGA2_TC003063 [Tribolium castaneum]	sp|Q1LUA6|TRIO_DANRE	1659	0	Triple functional domain protein OS=Danio rerio GN=trio PE=3 SV=1	SPAC14C4.03	99	1.00E-19	COG0515	Serine/threonine protein kinase	K08810	0	2351	phu:Phum_PHUM149600	triple functional domain protein [EC:2.7.11.1]	GO:0007411//axon guidance;GO:0048676//axon extension involved in development;GO:0016319//mushroom body development;GO:0050770//regulation of axonogenesis;GO:0030036//actin cytoskeleton organization;GO:0007412//axon target recognition;GO:0007422//peripheral nervous system development;GO:0007266//Rho protein signal transduction	GO:0005089//Rho guanyl-nucleotide exchange factor activity;GO:0016787//hydrolase activity	GO:0005886//plasma membrane
CL1096.Contig5_Dastarcus_helophoroides	7906	60	0.721	gi|270003787|gb|EFA00235.1|	169.9	1.00E-39	hypothetical protein TcasGA2_TC003063 [Tribolium castaneum]	sp|Q1LUA6|TRIO_DANRE	1659	0	Triple functional domain protein OS=Danio rerio GN=trio PE=3 SV=1	SPAC14C4.03	99	1.00E-19	COG0515	Serine/threonine protein kinase	K08810	0	2351	phu:Phum_PHUM149600	triple functional domain protein [EC:2.7.11.1]	GO:0007411//axon guidance;GO:0048676//axon extension involved in development;GO:0016319//mushroom body development;GO:0050770//regulation of axonogenesis;GO:0030036//actin cytoskeleton organization;GO:0007412//axon target recognition;GO:0007422//peripheral nervous system development;GO:0007266//Rho protein signal transduction	GO:0005089//Rho guanyl-nucleotide exchange factor activity;GO:0016787//hydrolase activity	GO:0005886//plasma membrane
CL1096.Contig6_Dastarcus_helophoroides	6337	2	0.03	gi|270003787|gb|EFA00235.1|	169.9	1.00E-39	hypothetical protein TcasGA2_TC003063 [Tribolium castaneum]	sp|Q1LUA6|TRIO_DANRE	1659	0	Triple functional domain protein OS=Danio rerio GN=trio PE=3 SV=1	SPAC1006.06	58.2	2.00E-07	COG5422	RhoGEF, Guanine nucleotide exchange factor for Rho/Rac/Cdc42-like GTPases	K08810	0	2351	phu:Phum_PHUM149600	triple functional domain protein [EC:2.7.11.1]	GO:0007411//axon guidance;GO:0048676//axon extension involved in development;GO:0016319//mushroom body development;GO:0050770//regulation of axonogenesis;GO:0030036//actin cytoskeleton organization;GO:0007412//axon target recognition;GO:0007422//peripheral nervous system development;GO:0007266//Rho protein signal transduction	GO:0005089//Rho guanyl-nucleotide exchange factor activity;GO:0016787//hydrolase activity	GO:0005886//plasma membrane
CL1097.Contig1_Dastarcus_helophoroides	683	84	11.6841	gi|47228591|emb|CAG05411.1|	70.5	6.00E-11	unnamed protein product [Tetraodon nigroviridis]	sp|Q5S3G4|COX5B_PIG	68.6	1.00E-11	Cytochrome c oxidase subunit 5B, mitochondrial OS=Sus scrofa GN=COX5B PE=2 SV=1	--	--	--	--	--	K02265	4.00E-11	68.6	ssc:492822	cytochrome c oxidase subunit 5b	-	-	GO:0044464//cell part
CL1097.Contig2_Dastarcus_helophoroides	331	7	2.0091	gi|47228591|emb|CAG05411.1|	67.4	2.00E-10	unnamed protein product [Tetraodon nigroviridis]	sp|Q5S3G4|COX5B_PIG	64.7	4.00E-11	Cytochrome c oxidase subunit 5B, mitochondrial OS=Sus scrofa GN=COX5B PE=2 SV=1	--	--	--	--	--	K02265	1.00E-10	65.1	mcc:710274	cytochrome c oxidase subunit 5b	-	-	-
CL1098.Contig1_Dastarcus_helophoroides	1128	3	0.2527	gi|270008886|gb|EFA05334.1|	164.9	6.00E-39	hypothetical protein TcasGA2_TC015498 [Tribolium castaneum]	sp|Q0IHI3|CB062_XENLA	63.5	8.00E-10	Uncharacterized protein C2orf62 homolog OS=Xenopus laevis PE=2 SV=1	--	--	--	--	--	--	--	--	--	--	-	-	-
CL1098.Contig2_Dastarcus_helophoroides	1123	0	0	gi|91084565|ref|XP_973665.1|	141.7	5.00E-32	PREDICTED: similar to light protein [Tribolium castaneum] >gi|270008656|gb|EFA05104.1| hypothetical protein TcasGA2_TC015204 [Tribolium castaneum]	sp|P49754|VPS41_HUMAN	91.7	3.00E-18	Vacuolar protein sorting-associated protein 41 homolog OS=Homo sapiens GN=VPS41 PE=1 SV=3	--	--	--	--	--	--	--	--	--	--	GO:0016192//vesicle-mediated transport;GO:0006886//intracellular protein transport	GO:0008270//zinc ion binding	-
CL1098.Contig3_Dastarcus_helophoroides	1063	1	0.0894	gi|91084565|ref|XP_973665.1|	141.7	5.00E-32	PREDICTED: similar to light protein [Tribolium castaneum] >gi|270008656|gb|EFA05104.1| hypothetical protein TcasGA2_TC015204 [Tribolium castaneum]	sp|P49754|VPS41_HUMAN	91.7	3.00E-18	Vacuolar protein sorting-associated protein 41 homolog OS=Homo sapiens GN=VPS41 PE=1 SV=3	--	--	--	--	--	--	--	--	--	--	GO:0016192//vesicle-mediated transport;GO:0006886//intracellular protein transport	GO:0008270//zinc ion binding	-
CL1098.Contig4_Dastarcus_helophoroides	816	0	0	gi|91084565|ref|XP_973665.1|	141.7	3.00E-32	PREDICTED: similar to light protein [Tribolium castaneum] >gi|270008656|gb|EFA05104.1| hypothetical protein TcasGA2_TC015204 [Tribolium castaneum]	sp|P49754|VPS41_HUMAN	91.7	2.00E-18	Vacuolar protein sorting-associated protein 41 homolog OS=Homo sapiens GN=VPS41 PE=1 SV=3	--	--	--	--	--	--	--	--	--	--	GO:0016192//vesicle-mediated transport;GO:0006886//intracellular protein transport	GO:0008270//zinc ion binding	-
CL1098.Contig5_Dastarcus_helophoroides	756	0	0	gi|91084565|ref|XP_973665.1|	141.7	2.00E-32	PREDICTED: similar to light protein [Tribolium castaneum] >gi|270008656|gb|EFA05104.1| hypothetical protein TcasGA2_TC015204 [Tribolium castaneum]	sp|P49754|VPS41_HUMAN	91.7	2.00E-18	Vacuolar protein sorting-associated protein 41 homolog OS=Homo sapiens GN=VPS41 PE=1 SV=3	--	--	--	--	--	--	--	--	--	--	GO:0016192//vesicle-mediated transport;GO:0006886//intracellular protein transport	GO:0008270//zinc ion binding	-
CL1099.Contig1_Dastarcus_helophoroides	541	30	5.2682	--	--	--	--	--	--	--	--	--	--	--	--	--	--	--	--	--	--	-	-	-
CL1099.Contig2_Dastarcus_helophoroides	540	34	5.9817	--	--	--	--	--	--	--	--	--	--	--	--	--	--	--	--	--	--	-	-	-
CL11.Contig1_Dastarcus_helophoroides	1678	152	8.6057	--	--	--	--	--	--	--	--	--	--	--	--	--	--	--	--	--	--	-	-	-
CL11.Contig2_Dastarcus_helophoroides	532	3	0.5357	--	--	--	--	--	--	--	--	--	--	--	--	--	--	--	--	--	--	-	-	-
CL110.Contig1_Dastarcus_helophoroides	571	110	18.3017	gi|119552594|gb|ABL84200.1|	174.1	2.00E-42	14-3-3-like protein [Physarum polycephalum]	sp|P62262|1433E_SHEEP	167	1.00E-41	14-3-3 protein epsilon OS=Ovis aries GN=YWHAE PE=1 SV=1	YDR099w	174	7.00E-44	COG5040	14-3-3 family protein	K06630	9.00E-42	169	dre:503763	tyrosine 3-monooxygenase/tryptophan 5-monooxygenase activation protein	-	GO:0004497//monooxygenase activity;GO:0019904//protein domain specific binding	-
CL110.Contig2_Dastarcus_helophoroides	294	12	3.8777	gi|119552594|gb|ABL84200.1|	149.8	3.00E-35	14-3-3-like protein [Physarum polycephalum]	sp|P54632|1433_DICDI	139	2.00E-33	14-3-3-like protein OS=Dictyostelium discoideum GN=fttB PE=1 SV=2	YDR099w	145	1.00E-35	COG5040	14-3-3 family protein	K06630	7.00E-35	145	dre:503763	tyrosine 3-monooxygenase/tryptophan 5-monooxygenase activation protein	GO:0008340//determination of adult lifespan;GO:0007265//Ras protein signal transduction;GO:0048190//wing disc dorsal/ventral pattern formation;GO:0008103//oocyte microtubule cytoskeleton polarization;GO:0007095//mitotic cell cycle G2/M transition DNA damage checkpoint;GO:0009411//response to UV;GO:0007088//regulation of mitosis;GO:0045927//positive regulation of growth;GO:0046958//nonassociative …	GO:0046982//protein heterodimerization activity;GO:0004497//monooxygenase activity;GO:0019904//protein domain specific binding;GO:0008426//protein kinase C inhibitor activity	GO:0005737//cytoplasm;GO:0045172//germline ring canal;GO:0005694//chromosome;GO:0005875//microtubule associated complex;GO:0005634//nucleus
CL1100.Contig1_Dastarcus_helophoroides	1140	7	0.5833	gi|189238578|ref|XP_971100.2|	193	2.00E-47	PREDICTED: similar to es2 protein [Tribolium castaneum]	sp|O44424|DGC14_DROME	127	6.00E-29	Protein DGCR14 homolog OS=Drosophila melanogaster GN=Es2 PE=1 SV=2	--	--	--	--	--	K13118	2.00E-50	200	tca:659729	protein DGCR14	-	-	-
CL1100.Contig2_Dastarcus_helophoroides	754	18	2.268	gi|189238578|ref|XP_971100.2|	269.2	1.00E-70	PREDICTED: similar to es2 protein [Tribolium castaneum]	sp|O44424|DGC14_DROME	169	4.00E-42	Protein DGCR14 homolog OS=Drosophila melanogaster GN=Es2 PE=1 SV=2	--	--	--	--	--	K13118	2.00E-71	269	tca:659729	protein DGCR14	-	-	-
CL1101.Contig1_Dastarcus_helophoroides	1032	7	0.6444	gi|189235813|ref|XP_971989.2|	65.1	6.00E-09	PREDICTED: similar to oligopeptidase [Tribolium castaneum]	--	--	--	--	alr0880	67	5.00E-11	COG0339	Zn-dependent oligopeptidases	K01414	5.00E-95	348	tca:660684	oligopeptidase A [EC:3.4.24.70]	-	GO:0008237//metallopeptidase activity	-
CL1101.Contig2_Dastarcus_helophoroides	996	25	2.3846	gi|189235813|ref|XP_971989.2|	394.8	3.00E-108	PREDICTED: similar to oligopeptidase [Tribolium castaneum]	--	--	--	--	alr0880	73.2	7.00E-13	COG0339	Zn-dependent oligopeptidases	K01414	4.00E-109	394	tca:660684	oligopeptidase A [EC:3.4.24.70]	-	GO:0008237//metallopeptidase activity	-
CL1102.Contig1_Dastarcus_helophoroides	445	143	30.529	gi|332025507|gb|EGI65670.1|	65.9	6.00E-10	hypothetical protein G5I_05770 [Acromyrmex echinatior]	sp|P86797|CTEN3_CUPSA	117	9.00E-27	Ctenidin-3 OS=Cupiennius salei PE=1 SV=1	XF0818	105	3.00E-23	COG2730	Endoglucanase	K15516	5.00E-28	123	isc:IscW_ISCW002912	fragile X mental retardation protein	-	-	-
CL1102.Contig2_Dastarcus_helophoroides	382	53	13.181	gi|332025507|gb|EGI65670.1|	53.9	2.00E-06	hypothetical protein G5I_05770 [Acromyrmex echinatior]	sp|P21260|YPRO_OWEFU	104	4.00E-23	Uncharacterized proline-rich protein (Fragment) OS=Owenia fusiformis PE=4 SV=1	XF0818	79.3	2.00E-15	COG2730	Endoglucanase	K15516	5.00E-19	92.8	isc:IscW_ISCW002912	fragile X mental retardation protein	-	-	-
CL1103.Contig1_Dastarcus_helophoroides	357	12	3.1934	gi|402594573|gb|EJW88499.1|	211.8	7.00E-54	26S protease regulatory subunit 6b [Wuchereria bancrofti]	sp|P46502|PRS6B_CAEEL	208	2.00E-54	Probable 26S protease regulatory subunit 6B OS=Caenorhabditis elegans GN=rpt-3 PE=2 SV=1	YDR394w	219	1.00E-57	COG1222	ATP-dependent 26S proteasome regulatory subunit	K03063	8.00E-55	211	bmy:Bm1_46680	26S proteasome regulatory subunit T3	GO:0030163//protein catabolic process;GO:0042026//protein refolding	GO:0008233//peptidase activity;GO:0005524//ATP binding;GO:0008568//microtubule-severing ATPase activity	GO:0005737//cytoplasm;GO:0000502//proteasome complex
CL1104.Contig1_Dastarcus_helophoroides	1123	369	31.2164	gi|91084063|ref|XP_967668.1|	481.9	2.00E-134	PREDICTED: similar to luciferin-regenerating enzyme [Tribolium castaneum] >gi|270006690|gb|EFA03138.1| hypothetical protein TcasGA2_TC013050 [Tribolium castaneum]	sp|Q6TLF6|RGN_DANRE	214	4.00E-55	Regucalcin OS=Danio rerio GN=rgn PE=2 SV=1	BS_yvrE	164	3.00E-40	COG3386	Gluconolactonase	K01053	4.00E-75	282	nvi:100113493	gluconolactonase [EC:3.1.1.17]	GO:0050790//regulation of catalytic activity	GO:0030234//enzyme regulator activity;GO:0005509//calcium ion binding	-
CL1104.Contig2_Dastarcus_helophoroides	1051	72	6.5083	gi|91084063|ref|XP_967668.1|	481.9	2.00E-134	PREDICTED: similar to luciferin-regenerating enzyme [Tribolium castaneum] >gi|270006690|gb|EFA03138.1| hypothetical protein TcasGA2_TC013050 [Tribolium castaneum]	sp|Q6TLF6|RGN_DANRE	214	3.00E-55	Regucalcin OS=Danio rerio GN=rgn PE=2 SV=1	BS_yvrE	164	2.00E-40	COG3386	Gluconolactonase	K01053	3.00E-75	282	nvi:100113493	gluconolactonase [EC:3.1.1.17]	GO:0050790//regulation of catalytic activity	GO:0030234//enzyme regulator activity;GO:0005509//calcium ion binding	-
CL1105.Contig1_Dastarcus_helophoroides	283	17	5.7069	--	--	--	--	--	--	--	--	--	--	--	--	--	--	--	--	--	--	-	-	-
CL1106.Contig1_Dastarcus_helophoroides	1263	28	2.1062	--	--	--	--	--	--	--	--	--	--	--	--	--	--	--	--	--	--	-	-	-
CL1106.Contig2_Dastarcus_helophoroides	1106	7	0.6013	--	--	--	--	--	--	--	--	--	--	--	--	--	--	--	--	--	--	-	-	-
CL1106.Contig3_Dastarcus_helophoroides	938	5	0.5064	--	--	--	--	--	--	--	--	--	--	--	--	--	--	--	--	--	--	-	-	-
CL1106.Contig4_Dastarcus_helophoroides	781	3	0.3649	--	--	--	--	--	--	--	--	--	--	--	--	--	--	--	--	--	--	-	-	-
CL1106.Contig5_Dastarcus_helophoroides	277	2	0.6859	--	--	--	--	--	--	--	--	--	--	--	--	--	--	--	--	--	--	-	-	-
CL1107.Contig1_Dastarcus_helophoroides	274	7	2.4271	--	--	--	--	--	--	--	--	--	--	--	--	--	--	--	--	--	--	-	-	-
CL1107.Contig2_Dastarcus_helophoroides	259	0	0	--	--	--	--	--	--	--	--	--	--	--	--	--	--	--	--	--	--	-	-	-
CL1108.Contig1_Dastarcus_helophoroides	1271	223	16.6685	gi|403361712|gb|EJY80561.1|	373.6	1.00E-101	Dihydrolipoamide succinyltransferase [Oxytricha trifallax]	sp|Q869Y7|ODO2_DICDI	363	3.00E-100	Dihydrolipoyllysine-residue succinyltransferase component of 2-oxoglutarate dehydrogenase complex, mitochondrial OS=Dictyostelium discoideum GN=odhB PE=1 SV=1	YDR148c	414	2.00E-115	COG0508	Pyruvate/2-oxoglutarate dehydrogenase complex, dihydrolipoamide acyltransferase (E2) component, and related enzymes	K00658	6.00E-97	355	smm:Smp_104330	2-oxoglutarate dehydrogenase E2 component (dihydrolipoamide succinyltransferase) [EC:2.3.1.61]	-	GO:0016740//transferase activity	-
CL1108.Contig2_Dastarcus_helophoroides	1225	27	2.0939	gi|291406759|ref|XP_002719692.1|	315.1	4.00E-84	PREDICTED: dihydrolipoyllysine-residue succinyltransferase component of 2-oxoglutarate dehydrogenase complex, mitochondrial [Oryctolagus cuniculus]	sp|Q9D2G2|ODO2_MOUSE	306	6.00E-83	Dihydrolipoyllysine-residue succinyltransferase component of 2-oxoglutarate dehydrogenase complex, mitochondrial OS=Mus musculus GN=Dlst PE=1 SV=1	SPBC776.15c	353	4.00E-97	COG0508	Pyruvate/2-oxoglutarate dehydrogenase complex, dihydrolipoamide acyltransferase (E2) component, and related enzymes	K00658	9.00E-84	311	cin:100175390	2-oxoglutarate dehydrogenase E2 component (dihydrolipoamide succinyltransferase) [EC:2.3.1.61]	GO:0006103//2-oxoglutarate metabolic process;GO:0006734//NADH metabolic process;GO:0006099//tricarboxylic acid cycle	GO:0031072//heat shock protein binding;GO:0051087//chaperone binding;GO:0004149//dihydrolipoyllysine-residue succinyltransferase activity	GO:0005739//mitochondrion;GO:0045252//oxoglutarate dehydrogenase complex;GO:0005886//plasma membrane
CL1109.Contig1_Dastarcus_helophoroides	542	329	57.6677	gi|270008239|gb|EFA04687.1|	129.4	7.00E-29	odorant binding protein 08 [Tribolium castaneum]	sp|P54193|PBP3_DROME	67.8	1.00E-11	Pheromone-binding protein-related protein 3 OS=Drosophila melanogaster GN=Pbprp3 PE=2 SV=1	--	--	--	--	--	--	--	--	--	--	-	-	-
CL111.Contig1_Dastarcus_helophoroides	878	11809	1277.7756	gi|67527219|gb|AAY68366.1|	244.6	4.00E-63	putative ferritin 2 [Anoplophora glabripennis]	sp|P42577|FRIS_LYMST	65.9	1.00E-10	Soma ferritin OS=Lymnaea stagnalis PE=2 SV=2	--	--	--	--	--	K00522	2.00E-12	73.2	nve:NEMVE_v1g123261	ferritin heavy chain [EC:1.16.3.1]	GO:0022416//chaeta development;GO:0006879//cellular iron ion homeostasis	GO:0008198//ferrous iron binding	GO:0005794//Golgi apparatus;GO:0008043//intracellular ferritin complex
CL111.Contig2_Dastarcus_helophoroides	855	941	104.5585	gi|67527219|gb|AAY68366.1|	244.6	4.00E-63	putative ferritin 2 [Anoplophora glabripennis]	sp|P42577|FRIS_LYMST	65.9	1.00E-10	Soma ferritin OS=Lymnaea stagnalis PE=2 SV=2	--	--	--	--	--	K00522	2.00E-12	73.2	nve:NEMVE_v1g123261	ferritin heavy chain [EC:1.16.3.1]	GO:0022416//chaeta development;GO:0006879//cellular iron ion homeostasis	GO:0008198//ferrous iron binding	GO:0005794//Golgi apparatus;GO:0008043//intracellular ferritin complex
CL1110.Contig1_Dastarcus_helophoroides	203	0	0	--	--	--	--	--	--	--	--	--	--	--	--	--	--	--	--	--	--	-	-	-
CL1110.Contig2_Dastarcus_helophoroides	202	8	3.7625	--	--	--	--	--	--	--	--	--	--	--	--	--	--	--	--	--	--	-	-	-
CL1111.Contig1_Dastarcus_helophoroides	348	12	3.276	gi|320168344|gb|EFW45243.1|	178.7	6.00E-44	pyruvate carboxylase [Capsaspora owczarzaki ATCC 30864]	sp|O17732|PYC1_CAEEL	154	3.00E-38	Pyruvate carboxylase 1 OS=Caenorhabditis elegans GN=pyc-1 PE=1 SV=1	YBR218c	203	5.00E-53	COG1038	Pyruvate carboxylase	K01958	2.00E-40	163	tad:TRIADDRAFT_30016	pyruvate carboxylase [EC:6.4.1.1]	GO:0006094//gluconeogenesis;GO:0046686//response to cadmium ion	GO:0004736//pyruvate carboxylase activity;GO:0046872//metal ion binding;GO:0005524//ATP binding;GO:0004075//biotin carboxylase activity	-
CL1112.Contig1_Dastarcus_helophoroides	455	24	5.0111	gi|91090688|ref|XP_974634.1|	110.5	2.00E-23	PREDICTED: similar to GA12728-PA [Tribolium castaneum] >gi|270013940|gb|EFA10388.1| hypothetical protein TcasGA2_TC012619 [Tribolium castaneum]	sp|Q1JQ92|POP5_BOVIN	63.2	2.00E-10	Ribonuclease P/MRP protein subunit POP5 OS=Bos taurus GN=POP5 PE=2 SV=1	--	--	--	--	--	K03537	4.00E-24	110	tca:663501	ribonuclease P/MRP protein subunit POP5 [EC:3.1.26.5]	GO:0016070//RNA metabolic process	GO:0004540//ribonuclease activity	-
CL1112.Contig2_Dastarcus_helophoroides	441	6	1.2926	gi|91090688|ref|XP_974634.1|	110.5	2.00E-23	PREDICTED: similar to GA12728-PA [Tribolium castaneum] >gi|270013940|gb|EFA10388.1| hypothetical protein TcasGA2_TC012619 [Tribolium castaneum]	sp|Q1JQ92|POP5_BOVIN	63.2	2.00E-10	Ribonuclease P/MRP protein subunit POP5 OS=Bos taurus GN=POP5 PE=2 SV=1	--	--	--	--	--	K03537	3.00E-24	110	tca:663501	ribonuclease P/MRP protein subunit POP5 [EC:3.1.26.5]	GO:0016070//RNA metabolic process	GO:0004540//ribonuclease activity	-
CL1113.Contig1_Dastarcus_helophoroides	1416	95	6.3738	gi|189240635|ref|XP_969354.2|	702.6	0	PREDICTED: similar to AGAP009835-PA [Tribolium castaneum]	sp|Q6UR05|MRP1_CANFA	479	6.00E-135	Multidrug resistance-associated protein 1 OS=Canis familiaris GN=ABCC1 PE=2 SV=1	YDR135c	261	2.00E-69	COG1132	ABC-type multidrug transport system, ATPase and permease components	K05665	2.00E-134	479	cfa:403453	ATP-binding cassette, subfamily C (CFTR/MRP), member 1	GO:0055085//transmembrane transport;GO:0006200//ATP catabolic process	GO:0042626//ATPase activity, coupled to transmembrane movement of substances;GO:0005524//ATP binding	GO:0016021//integral to membrane
CL1113.Contig2_Dastarcus_helophoroides	1221	34	2.6454	gi|189240635|ref|XP_969354.2|	646	0	PREDICTED: similar to AGAP009835-PA [Tribolium castaneum]	sp|Q6UR05|MRP1_CANFA	428	1.00E-119	Multidrug resistance-associated protein 1 OS=Canis familiaris GN=ABCC1 PE=2 SV=1	YDR135c	236	5.00E-62	COG1132	ABC-type multidrug transport system, ATPase and permease components	K05665	5.00E-119	428	cfa:403453	ATP-binding cassette, subfamily C (CFTR/MRP), member 1	GO:0055085//transmembrane transport;GO:0006200//ATP catabolic process	GO:0042626//ATPase activity, coupled to transmembrane movement of substances;GO:0005524//ATP binding	GO:0016021//integral to membrane
CL1114.Contig1_Dastarcus_helophoroides	397	21	5.0253	gi|194754701|ref|XP_001959633.1|	60.1	3.00E-08	GF11945 [Drosophila ananassae] >gi|190620931|gb|EDV36455.1| GF11945 [Drosophila ananassae]	sp|P16884|NFH_RAT	47.4	8.00E-06	Neurofilament heavy polypeptide OS=Rattus norvegicus GN=Nefh PE=1 SV=4	YGR094w	83.6	8.00E-17	COG0525	Valyl-tRNA synthetase	K01873	4.00E-09	60.1	dan:Dana_GF11945	valyl-tRNA synthetase [EC:6.1.1.9]	GO:0006412//translation	GO:0004812//aminoacyl-tRNA ligase activity	-
CL1115.Contig1_Dastarcus_helophoroides	575	632	104.4204	--	--	--	--	--	--	--	--	--	--	--	--	--	--	--	--	--	--	-	-	-
CL1115.Contig2_Dastarcus_helophoroides	548	533	92.4023	--	--	--	--	--	--	--	--	--	--	--	--	--	--	--	--	--	--	-	-	-
CL1116.Contig1_Dastarcus_helophoroides	622	13	1.9856	gi|328871816|gb|EGG20186.1|	137.5	3.00E-31	glutamate-rich WD repeat-containing protein 1 [Dictyostelium fasciculatum]	sp|Q54ED4|GRWD1_DICDI	136	3.00E-32	Glutamate-rich WD repeat-containing protein 1 OS=Dictyostelium discoideum GN=grwd1 PE=3 SV=1	--	--	--	--	--	K14848	3.00E-28	125	xla:444441	ribosome assembly protein RRB1	-	-	-
CL1116.Contig2_Dastarcus_helophoroides	575	4	0.6609	gi|66802926|ref|XP_635306.1|	119	1.00E-25	glutamate-rich WD repeat-containing protein 1 [Dictyostelium discoideum AX4] >gi|74996533|sp|Q54ED4.1|GRWD1_DICDI RecName: Full=Glutamate-rich WD repeat-containing protein 1 >gi|60463582|gb|EAL61767.1| glutamate-rich WD repeat-containing protein 1 [Dictyostelium discoideum AX4]	sp|Q54ED4|GRWD1_DICDI	119	5.00E-27	Glutamate-rich WD repeat-containing protein 1 OS=Dictyostelium discoideum GN=grwd1 PE=3 SV=1	--	--	--	--	--	K14848	1.00E-21	103	xtr:394881	ribosome assembly protein RRB1	-	-	-
CL1117.Contig1_Dastarcus_helophoroides	1289	93	6.8543	gi|91094021|ref|XP_967377.1|	595.9	1.00E-168	PREDICTED: similar to d4 CG2682-PB [Tribolium castaneum]	sp|Q9W638|REQUA_XENLA	159	1.00E-38	Zinc finger protein ubi-d4 A OS=Xenopus laevis GN=req-a PE=2 SV=1	PA0197	50.8	5.00E-06	COG0810	Periplasmic protein TonB, links inner and outer membranes	K13196	2.00E-169	595	tca:655725	zinc finger protein ubi-d4	-	-	-
CL1117.Contig2_Dastarcus_helophoroides	441	10	2.1543	gi|91094021|ref|XP_967377.1|	149.4	4.00E-35	PREDICTED: similar to d4 CG2682-PB [Tribolium castaneum]	sp|Q5ZL34|CPSF6_CHICK	61.6	6.00E-10	Cleavage and polyadenylation specificity factor subunit 6 OS=Gallus gallus GN=CPSF6 PE=2 SV=1	PA0197	50.8	8.00E-07	COG0810	Periplasmic protein TonB, links inner and outer membranes	K13196	6.00E-36	149	tca:655725	zinc finger protein ubi-d4	-	-	-
CL1118.Contig1_Dastarcus_helophoroides	1627	184	10.744	gi|320168691|gb|EFW45590.1|	659.1	0	heat shock protein 90a [Capsaspora owczarzaki ATCC 30864]	sp|P54651|HSC90_DICDI	644	0	Heat shock cognate 90 kDa protein OS=Dictyostelium discoideum GN=hspD PE=1 SV=2	YPL240c	866	0	COG0326	Molecular chaperone, HSP90 family	K04079	4.00E-180	631	nve:NEMVE_v1g178640	molecular chaperone HtpG	GO:0006457//protein folding;GO:0006950//response to stress	GO:0051082//unfolded protein binding;GO:0005524//ATP binding	GO:0005737//cytoplasm
CL1118.Contig2_Dastarcus_helophoroides	790	95	11.4244	gi|156151274|dbj|BAF75925.1|	376.7	6.00E-103	heat shock protein 90 [Physarum polycephalum]	sp|P24724|HSP90_THEPA	345	8.00E-95	Heat shock protein 90 OS=Theileria parva GN=TP02_0244 PE=2 SV=2	YPL240c	466	1.00E-131	COG0326	Molecular chaperone, HSP90 family	K04079	1.00E-94	346	nve:NEMVE_v1g178640	molecular chaperone HtpG	GO:0006457//protein folding;GO:0006950//response to stress	GO:0051082//unfolded protein binding;GO:0005524//ATP binding	GO:0005737//cytoplasm
CL1119.Contig1_Dastarcus_helophoroides	661	122	17.5345	gi|156366241|ref|XP_001627048.1|	134.4	3.00E-30	predicted protein [Nematostella vectensis] >gi|156213945|gb|EDO34948.1| predicted protein [Nematostella vectensis]	sp|Q5ZJ74|ISCA1_CHICK	117	2.00E-26	Iron-sulfur cluster assembly 1 homolog, mitochondrial OS=Gallus gallus GN=ISCA1 PE=2 SV=1	YLL027w_2	145	6.00E-35	COG0316	Uncharacterized conserved protein	K13628	5.00E-31	134	nve:NEMVE_v1g172283	iron-sulfur cluster assembly protein	GO:0009792//embryo development ending in birth or egg hatching;GO:0002119//nematode larval development;GO:0040010//positive regulation of growth rate;GO:0006898//receptor-mediated endocytosis	-	-
CL112.Contig1_Dastarcus_helophoroides	2067	128	5.8831	gi|91094451|ref|XP_966698.1|	881.7	0	PREDICTED: similar to pyruvate kinase isoform 1 [Tribolium castaneum] >gi|270000746|gb|EEZ97193.1| hypothetical protein TcasGA2_TC004380 [Tribolium castaneum]	sp|O62619|KPYK_DROME	741	0	Pyruvate kinase OS=Drosophila melanogaster GN=PyK PE=2 SV=2	SPAC4H3.10c	481	2.00E-135	COG0469	Pyruvate kinase	K00873	0	881	tca:656993	pyruvate kinase [EC:2.7.1.40]	GO:0016310//phosphorylation;GO:0006096//glycolysis	GO:0004743//pyruvate kinase activity;GO:0030955//potassium ion binding;GO:0000287//magnesium ion binding	-
CL112.Contig2_Dastarcus_helophoroides	2058	0	0	gi|91094451|ref|XP_966698.1|	880.9	0	PREDICTED: similar to pyruvate kinase isoform 1 [Tribolium castaneum] >gi|270000746|gb|EEZ97193.1| hypothetical protein TcasGA2_TC004380 [Tribolium castaneum]	sp|O62619|KPYK_DROME	738	0	Pyruvate kinase OS=Drosophila melanogaster GN=PyK PE=2 SV=2	SPAC4H3.10c	480	3.00E-135	COG0469	Pyruvate kinase	K00873	0	880	tca:656993	pyruvate kinase [EC:2.7.1.40]	GO:0016310//phosphorylation;GO:0006096//glycolysis	GO:0004743//pyruvate kinase activity;GO:0030955//potassium ion binding;GO:0000287//magnesium ion binding	-
CL112.Contig3_Dastarcus_helophoroides	2016	8	0.377	gi|91094451|ref|XP_966698.1|	883.6	0	PREDICTED: similar to pyruvate kinase isoform 1 [Tribolium castaneum] >gi|270000746|gb|EEZ97193.1| hypothetical protein TcasGA2_TC004380 [Tribolium castaneum]	sp|O62619|KPYK_DROME	742	0	Pyruvate kinase OS=Drosophila melanogaster GN=PyK PE=2 SV=2	SPAC4H3.10c	481	2.00E-135	COG0469	Pyruvate kinase	K00873	0	883	tca:656993	pyruvate kinase [EC:2.7.1.40]	GO:0016310//phosphorylation;GO:0006096//glycolysis	GO:0004743//pyruvate kinase activity;GO:0030955//potassium ion binding;GO:0000287//magnesium ion binding	-
CL112.Contig4_Dastarcus_helophoroides	2007	0	0	gi|91094451|ref|XP_966698.1|	882.9	0	PREDICTED: similar to pyruvate kinase isoform 1 [Tribolium castaneum] >gi|270000746|gb|EEZ97193.1| hypothetical protein TcasGA2_TC004380 [Tribolium castaneum]	sp|O62619|KPYK_DROME	739	0	Pyruvate kinase OS=Drosophila melanogaster GN=PyK PE=2 SV=2	SPAC4H3.10c	480	3.00E-135	COG0469	Pyruvate kinase	K00873	0	882	tca:656993	pyruvate kinase [EC:2.7.1.40]	GO:0016310//phosphorylation;GO:0006096//glycolysis	GO:0004743//pyruvate kinase activity;GO:0030955//potassium ion binding;GO:0000287//magnesium ion binding	-
CL112.Contig5_Dastarcus_helophoroides	1935	5	0.2455	gi|91094451|ref|XP_966698.1|	881.7	0	PREDICTED: similar to pyruvate kinase isoform 1 [Tribolium castaneum] >gi|270000746|gb|EEZ97193.1| hypothetical protein TcasGA2_TC004380 [Tribolium castaneum]	sp|O62619|KPYK_DROME	741	0	Pyruvate kinase OS=Drosophila melanogaster GN=PyK PE=2 SV=2	SPAC4H3.10c	481	2.00E-135	COG0469	Pyruvate kinase	K00873	0	881	tca:656993	pyruvate kinase [EC:2.7.1.40]	GO:0016310//phosphorylation;GO:0006096//glycolysis	GO:0004743//pyruvate kinase activity;GO:0030955//potassium ion binding;GO:0000287//magnesium ion binding	-
CL112.Contig6_Dastarcus_helophoroides	1926	0	0	gi|91094451|ref|XP_966698.1|	880.9	0	PREDICTED: similar to pyruvate kinase isoform 1 [Tribolium castaneum] >gi|270000746|gb|EEZ97193.1| hypothetical protein TcasGA2_TC004380 [Tribolium castaneum]	sp|O62619|KPYK_DROME	738	0	Pyruvate kinase OS=Drosophila melanogaster GN=PyK PE=2 SV=2	SPAC4H3.10c	480	3.00E-135	COG0469	Pyruvate kinase	K00873	0	880	tca:656993	pyruvate kinase [EC:2.7.1.40]	GO:0016310//phosphorylation;GO:0006096//glycolysis	GO:0004743//pyruvate kinase activity;GO:0030955//potassium ion binding;GO:0000287//magnesium ion binding	-
CL1120.Contig1_Dastarcus_helophoroides	253	24	9.0121	gi|332020080|gb|EGI60526.1|	154.5	1.00E-36	Histone H3 [Acromyrmex echinatior]	sp|P84239|H3_URECA	151	4.00E-37	Histone H3 OS=Urechis caupo PE=1 SV=2	YNL031c	154	5.00E-38	COG2036	Histones H3 and H4	K11253	2.00E-37	154	mdo:100012131	histone H3	GO:0006334//nucleosome assembly	GO:0003677//DNA binding	GO:0000786//nucleosome;GO:0005634//nucleus
CL1120.Contig2_Dastarcus_helophoroides	378	60	15.0798	gi|163915147|ref|NP_001106556.1|	130.6	2.00E-29	histone cluster 1, H3g protein [Xenopus (Silurana) tropicalis] >gi|159155453|gb|AAI54937.1| LOC100127748 protein [Xenopus (Silurana) tropicalis]	sp|Q8WSF1|H33_TRIPS	122	2.00E-28	Histone H3.3 OS=Trichinella pseudospiralis GN=HHT3 PE=2 SV=3	SPBC1105.11c	127	5.00E-30	COG2036	Histones H3 and H4	K11253	2.00E-30	130	xtr:100127748	histone H3	GO:0006334//nucleosome assembly	GO:0003677//DNA binding	GO:0000786//nucleosome;GO:0005634//nucleus
CL1120.Contig3_Dastarcus_helophoroides	484	138	27.0875	gi|163915147|ref|NP_001106556.1|	253.1	3.00E-66	histone cluster 1, H3g protein [Xenopus (Silurana) tropicalis] >gi|159155453|gb|AAI54937.1| LOC100127748 protein [Xenopus (Silurana) tropicalis]	sp|Q8WSF1|H33_TRIPS	242	3.00E-64	Histone H3.3 OS=Trichinella pseudospiralis GN=HHT3 PE=2 SV=3	YNL031c	249	1.00E-66	COG2036	Histones H3 and H4	K11253	5.00E-67	253	xtr:100127748	histone H3	GO:0006334//nucleosome assembly;GO:0007596//blood coagulation	GO:0003677//DNA binding	GO:0000786//nucleosome;GO:0005654//nucleoplasm
CL1120.Contig4_Dastarcus_helophoroides	474	57	11.4244	gi|163915147|ref|NP_001106556.1|	253.4	2.00E-66	histone cluster 1, H3g protein [Xenopus (Silurana) tropicalis] >gi|159155453|gb|AAI54937.1| LOC100127748 protein [Xenopus (Silurana) tropicalis]	sp|Q8WSF1|H33_TRIPS	243	2.00E-64	Histone H3.3 OS=Trichinella pseudospiralis GN=HHT3 PE=2 SV=3	YNL031c	253	1.00E-67	COG2036	Histones H3 and H4	K11253	4.00E-67	253	xtr:100127748	histone H3	GO:0009725//response to hormone stimulus;GO:0008360//regulation of cell shape;GO:0007420//brain development;GO:0007155//cell adhesion;GO:0006334//nucleosome assembly;GO:0007140//male meiosis;GO:0007596//blood coagulation	GO:0003677//DNA binding	GO:0000786//nucleosome;GO:0005700//polytene chromosome;GO:0001740//Barr body;GO:0005654//nucleoplasm
CL1121.Contig1_Dastarcus_helophoroides	1126	94	7.931	gi|91084177|ref|XP_966649.1|	529.6	9.00E-149	PREDICTED: similar to xpa-binding protein 1 (mbdin) [Tribolium castaneum] >gi|270008775|gb|EFA05223.1| hypothetical protein TcasGA2_TC015364 [Tribolium castaneum]	sp|A4FUD1|GPN1_BOVIN	357	3.00E-98	GPN-loop GTPase 1 OS=Bos taurus GN=GPN1 PE=2 SV=1	ECU02g1430	176	9.00E-44	COG1100	GTPase SAR1 and related small G proteins	K06883	1.00E-149	529	tca:655062		GO:0007264//small GTPase mediated signal transduction	GO:0005525//GTP binding	-
CL1121.Contig2_Dastarcus_helophoroides	806	20	2.3574	gi|91084177|ref|XP_966649.1|	327	5.00E-88	PREDICTED: similar to xpa-binding protein 1 (mbdin) [Tribolium castaneum] >gi|270008775|gb|EFA05223.1| hypothetical protein TcasGA2_TC015364 [Tribolium castaneum]	sp|A4FUD1|GPN1_BOVIN	204	1.00E-52	GPN-loop GTPase 1 OS=Bos taurus GN=GPN1 PE=2 SV=1	ECU02g1430	87.4	3.00E-17	COG1100	GTPase SAR1 and related small G proteins	K06883	8.00E-89	327	tca:655062		GO:0007264//small GTPase mediated signal transduction	GO:0005525//GTP binding	-
CL1122.Contig1_Dastarcus_helophoroides	1834	47	2.4346	gi|66864094|dbj|BAD99298.1|	696.4	0	ultraspiracle [Leptinotarsa decemlineata]	sp|Q5I7G2|RXR_LYMST	506	5.00E-143	Retinoic acid receptor RXR OS=Lymnaea stagnalis GN=RXR PE=1 SV=1	--	--	--	--	--	K14030	0	678	tca:661207	nuclear receptor subfamily 2 group B member 4	GO:0043401//steroid hormone mediated signaling pathway;GO:0006355//regulation of transcription, DNA-dependent	GO:0008270//zinc ion binding;GO:0005496//steroid binding;GO:0043565//sequence-specific DNA binding;GO:0003700//sequence-specific DNA binding transcription factor activity;GO:0003707//steroid hormone receptor activity	GO:0005634//nucleus
CL1122.Contig2_Dastarcus_helophoroides	1542	34	2.0947	gi|66864094|dbj|BAD99298.1|	696.4	0	ultraspiracle [Leptinotarsa decemlineata]	sp|Q5I7G2|RXR_LYMST	506	7.00E-143	Retinoic acid receptor RXR OS=Lymnaea stagnalis GN=RXR PE=1 SV=1	--	--	--	--	--	K14030	0	690	tca:661207	nuclear receptor subfamily 2 group B member 4	GO:0043401//steroid hormone mediated signaling pathway;GO:0006355//regulation of transcription, DNA-dependent	GO:0008270//zinc ion binding;GO:0005496//steroid binding;GO:0043565//sequence-specific DNA binding;GO:0003700//sequence-specific DNA binding transcription factor activity;GO:0003707//steroid hormone receptor activity	GO:0005634//nucleus
CL1123.Contig1_Dastarcus_helophoroides	1835	84	4.3489	gi|91076248|ref|XP_966700.1|	912.1	0	PREDICTED: similar to vacuolar proton ATPase [Tribolium castaneum]	sp|Q9Z1G4|VPP1_MOUSE	726	0	V-type proton ATPase 116 kDa subunit a isoform 1 OS=Mus musculus GN=Atp6v0a1 PE=1 SV=3	YOR270c	337	5.00E-92	COG1269	Archaeal/vacuolar-type H+-ATPase subunit I	K02154	0	912	tca:655096	V-type H+-transporting ATPase subunit I [EC:3.6.3.14]	GO:0015991//ATP hydrolysis coupled proton transport	GO:0005516//calmodulin binding;GO:0008553//hydrogen-exporting ATPase activity, phosphorylative mechanism	GO:0045202//synapse;GO:0000220//vacuolar proton-transporting V-type ATPase, V0 domain
CL1123.Contig2_Dastarcus_helophoroides	1814	62	3.2471	gi|383855340|ref|XP_003703172.1|	901.7	0	PREDICTED: V-type proton ATPase 116 kDa subunit a isoform 1-like isoform 2 [Megachile rotundata]	sp|Q9Z1G4|VPP1_MOUSE	715	0	V-type proton ATPase 116 kDa subunit a isoform 1 OS=Mus musculus GN=Atp6v0a1 PE=1 SV=3	YOR270c	334	3.00E-91	COG1269	Archaeal/vacuolar-type H+-ATPase subunit I	K02154	0	867	api:100166586	V-type H+-transporting ATPase subunit I [EC:3.6.3.14]	GO:0015991//ATP hydrolysis coupled proton transport	GO:0005516//calmodulin binding;GO:0008553//hydrogen-exporting ATPase activity, phosphorylative mechanism	GO:0045202//synapse;GO:0000220//vacuolar proton-transporting V-type ATPase, V0 domain
CL1123.Contig3_Dastarcus_helophoroides	831	24	2.7438	gi|270002497|gb|EEZ98944.1|	331.3	3.00E-89	hypothetical protein TcasGA2_TC004568 [Tribolium castaneum]	sp|Q9I8D0|VPP1_CHICK	250	3.00E-66	V-type proton ATPase 116 kDa subunit a isoform 1 OS=Gallus gallus GN=ATP6V0A1 PE=1 SV=1	YOR270c	82.8	6.00E-16	COG1269	Archaeal/vacuolar-type H+-ATPase subunit I	K02154	5.00E-90	331	tca:655096	V-type H+-transporting ATPase subunit I [EC:3.6.3.14]	GO:0015991//ATP hydrolysis coupled proton transport	GO:0005516//calmodulin binding;GO:0008553//hydrogen-exporting ATPase activity, phosphorylative mechanism	GO:0045202//synapse;GO:0000220//vacuolar proton-transporting V-type ATPase, V0 domain
CL1124.Contig1_Dastarcus_helophoroides	1278	19	1.4124	gi|270001206|gb|EEZ97653.1|	432.2	2.00E-119	hypothetical protein TcasGA2_TC016197 [Tribolium castaneum]	sp|Q9H7P6|F125B_HUMAN	107	7.00E-23	Multivesicular body subunit 12B OS=Homo sapiens GN=FAM125B PE=1 SV=2	--	--	--	--	--	K12186	2.00E-66	253	nvi:100116582	ESCRT-I complex subunit MVB12	-	-	-
CL1124.Contig2_Dastarcus_helophoroides	1220	7	0.5451	gi|270001206|gb|EEZ97653.1|	432.2	2.00E-119	hypothetical protein TcasGA2_TC016197 [Tribolium castaneum]	sp|Q9H7P6|F125B_HUMAN	107	7.00E-23	Multivesicular body subunit 12B OS=Homo sapiens GN=FAM125B PE=1 SV=2	--	--	--	--	--	K12186	2.00E-66	253	nvi:100116582	ESCRT-I complex subunit MVB12	-	-	-
CL1124.Contig3_Dastarcus_helophoroides	1156	88	7.232	gi|270001206|gb|EEZ97653.1|	432.2	2.00E-119	hypothetical protein TcasGA2_TC016197 [Tribolium castaneum]	sp|Q9H7P6|F125B_HUMAN	107	6.00E-23	Multivesicular body subunit 12B OS=Homo sapiens GN=FAM125B PE=1 SV=2	--	--	--	--	--	K12186	2.00E-66	253	nvi:100116582	ESCRT-I complex subunit MVB12	-	-	-
CL1125.Contig1_Dastarcus_helophoroides	212	22	9.8588	gi|193697500|ref|XP_001946281.1|	55.1	1.00E-06	PREDICTED: hypothetical protein LOC100159982 [Acyrthosiphon pisum]	--	--	--	--	--	--	--	--	--	--	--	--	--	--	-	-	-
CL1126.Contig1_Dastarcus_helophoroides	746	44	5.6034	gi|297300252|ref|XP_002805569.1|	55.8	2.00E-06	PREDICTED: hypothetical protein LOC100429127 [Macaca mulatta]	--	--	--	--	--	--	--	--	--	--	--	--	--	--	-	-	-
CL1127.Contig1_Dastarcus_helophoroides	237	12	4.8103	--	--	--	--	--	--	--	--	--	--	--	--	--	--	--	--	--	--	-	-	-
CL1128.Contig1_Dastarcus_helophoroides	1345	248	17.5172	gi|189235959|ref|XP_969183.2|	634.4	3.00E-180	PREDICTED: similar to carnitine o-acyltransferase [Tribolium castaneum]	sp|P50416|CPT1A_HUMAN	379	6.00E-105	Carnitine O-palmitoyltransferase 1, liver isoform OS=Homo sapiens GN=CPT1A PE=1 SV=2	--	--	--	--	--	K08765	0	634	tca:657643	carnitine O-palmitoyltransferase 1 [EC:2.3.1.21]	GO:0042594//response to starvation;GO:0010038//response to metal ion;GO:0006979//response to oxidative stress	GO:0004095//carnitine O-palmitoyltransferase activity	GO:0005739//mitochondrion
CL1128.Contig2_Dastarcus_helophoroides	1221	69	5.3687	gi|189235959|ref|XP_969183.2|	634.4	3.00E-180	PREDICTED: similar to carnitine o-acyltransferase [Tribolium castaneum]	sp|P50416|CPT1A_HUMAN	379	6.00E-105	Carnitine O-palmitoyltransferase 1, liver isoform OS=Homo sapiens GN=CPT1A PE=1 SV=2	--	--	--	--	--	K08765	0	634	tca:657643	carnitine O-palmitoyltransferase 1 [EC:2.3.1.21]	GO:0042594//response to starvation;GO:0010038//response to metal ion;GO:0006979//response to oxidative stress	GO:0004095//carnitine O-palmitoyltransferase activity	GO:0005739//mitochondrion
CL1129.Contig1_Dastarcus_helophoroides	620	26	3.984	gi|332375056|gb|AEE62669.1|	252.7	7.00E-66	unknown [Dendroctonus ponderosae]	sp|Q5FVJ6|BSCL2_RAT	152	5.00E-37	Seipin OS=Rattus norvegicus GN=Bscl2 PE=2 SV=1	--	--	--	--	--	--	--	--	--	--	-	-	-
CL1129.Contig2_Dastarcus_helophoroides	587	1	0.1618	gi|332375056|gb|AEE62669.1|	250	4.00E-65	unknown [Dendroctonus ponderosae]	sp|Q5FVJ6|BSCL2_RAT	152	5.00E-37	Seipin OS=Rattus norvegicus GN=Bscl2 PE=2 SV=1	--	--	--	--	--	--	--	--	--	--	-	-	-
CL113.Contig1_Dastarcus_helophoroides	2869	1208	40.0011	gi|91084663|ref|XP_967750.1|	304.7	1.00E-80	PREDICTED: similar to ubiquitin specific protease 41 [Tribolium castaneum] >gi|270008628|gb|EFA05076.1| hypothetical protein TcasGA2_TC015173 [Tribolium castaneum]	sp|O57429|UBP2_CHICK	395	3.00E-109	Ubiquitin carboxyl-terminal hydrolase 2 OS=Gallus gallus GN=USP2 PE=2 SV=1	YER144c	201	6.00E-51	COG5533	Ubiquitin C-terminal hydrolase	K11833	0	666	tca:656106	ubiquitin carboxyl-terminal hydrolase 2/21 [EC:3.1.2.15]	GO:0006511//ubiquitin-dependent protein catabolic process	GO:0008234//cysteine-type peptidase activity;GO:0004221//ubiquitin thiolesterase activity	-
CL113.Contig2_Dastarcus_helophoroides	2211	91	3.9101	gi|91084663|ref|XP_967750.1|	257.3	2.00E-66	PREDICTED: similar to ubiquitin specific protease 41 [Tribolium castaneum] >gi|270008628|gb|EFA05076.1| hypothetical protein TcasGA2_TC015173 [Tribolium castaneum]	sp|O57429|UBP2_CHICK	395	2.00E-109	Ubiquitin carboxyl-terminal hydrolase 2 OS=Gallus gallus GN=USP2 PE=2 SV=1	YER144c	201	4.00E-51	COG5533	Ubiquitin C-terminal hydrolase	K11833	0	637	tca:656106	ubiquitin carboxyl-terminal hydrolase 2/21 [EC:3.1.2.15]	GO:0006511//ubiquitin-dependent protein catabolic process	GO:0008234//cysteine-type peptidase activity;GO:0004221//ubiquitin thiolesterase activity	-
CL113.Contig3_Dastarcus_helophoroides	1720	62	3.4245	gi|91084663|ref|XP_967750.1|	634.4	5.00E-180	PREDICTED: similar to ubiquitin specific protease 41 [Tribolium castaneum] >gi|270008628|gb|EFA05076.1| hypothetical protein TcasGA2_TC015173 [Tribolium castaneum]	sp|O57429|UBP2_CHICK	395	2.00E-109	Ubiquitin carboxyl-terminal hydrolase 2 OS=Gallus gallus GN=USP2 PE=2 SV=1	YER144c	201	3.00E-51	COG5533	Ubiquitin C-terminal hydrolase	K11833	0	634	tca:656106	ubiquitin carboxyl-terminal hydrolase 2/21 [EC:3.1.2.15]	GO:0006511//ubiquitin-dependent protein catabolic process	GO:0008234//cysteine-type peptidase activity;GO:0004221//ubiquitin thiolesterase activity	-
CL113.Contig4_Dastarcus_helophoroides	1688	218	12.2693	gi|91084663|ref|XP_967750.1|	633.6	8.00E-180	PREDICTED: similar to ubiquitin specific protease 41 [Tribolium castaneum] >gi|270008628|gb|EFA05076.1| hypothetical protein TcasGA2_TC015173 [Tribolium castaneum]	sp|O57429|UBP2_CHICK	395	1.00E-109	Ubiquitin carboxyl-terminal hydrolase 2 OS=Gallus gallus GN=USP2 PE=2 SV=1	YER144c	201	3.00E-51	COG5533	Ubiquitin C-terminal hydrolase	K11833	1.00E-180	633	tca:656106	ubiquitin carboxyl-terminal hydrolase 2/21 [EC:3.1.2.15]	GO:0006511//ubiquitin-dependent protein catabolic process	GO:0008234//cysteine-type peptidase activity;GO:0004221//ubiquitin thiolesterase activity	-
CL1130.Contig1_Dastarcus_helophoroides	658	178	25.6998	gi|61654648|gb|AAX48850.1|	223.8	4.00E-57	L18 [Suberites domuncula]	sp|Q90YV0|RL18_ICTPU	211	8.00E-55	60S ribosomal protein L18 OS=Ictalurus punctatus GN=rpl18 PE=2 SV=3	YOL120c	298	7.00E-81	COG1727	Ribosomal protein L18E	K02883	3.00E-54	211	tca:656416	large subunit ribosomal protein L18e	-	-	GO:0005737//cytoplasm;GO:0030529//ribonucleoprotein complex
CL1130.Contig2_Dastarcus_helophoroides	448	131	27.7798	gi|61654648|gb|AAX48850.1|	193.4	2.00E-48	L18 [Suberites domuncula]	sp|Q90YV0|RL18_ICTPU	181	7.00E-46	60S ribosomal protein L18 OS=Ictalurus punctatus GN=rpl18 PE=2 SV=3	YOL120c	254	4.00E-68	COG1727	Ribosomal protein L18E	K02883	2.00E-45	181	hmg:100203649	large subunit ribosomal protein L18e	-	-	GO:0005737//cytoplasm;GO:0030529//ribonucleoprotein complex
CL1131.Contig1_Dastarcus_helophoroides	1678	1566	88.6616	gi|270006373|gb|EFA02821.1|	609	2.00E-172	cytochrome P450 6BQ7 [Tribolium castaneum]	sp|P33270|CP6A2_DROME	380	4.00E-105	Cytochrome P450 6a2 OS=Drosophila melanogaster GN=Cyp6a2 PE=2 SV=2	BH0579	137	6.00E-32	COG2124	Cytochrome P450	K15002	2.00E-165	582	tca:664469	cytochrome P450, family 6 [EC:1.14.-.-]	-	GO:0016491//oxidoreductase activity;GO:0005506//iron ion binding	-
CL1132.Contig1_Dastarcus_helophoroides	2401	6	0.2374	gi|91086961|ref|XP_973074.1|	399.8	3.00E-109	PREDICTED: similar to predicted protein [Tribolium castaneum]	sp|Q7KZI7|MARK2_HUMAN	206	1.00E-52	Serine/threonine-protein kinase MARK2 OS=Homo sapiens GN=MARK2 PE=1 SV=2	YBL105c_2	128	5.00E-29	COG0515	Serine/threonine protein kinase	K08798	6.00E-54	213	xtr:594939	MAP/microtubule affinity-regulating kinase [EC:2.7.11.1]	-	-	-
CL1132.Contig2_Dastarcus_helophoroides	2385	35	1.3942	gi|91086961|ref|XP_973074.1|	399.8	3.00E-109	PREDICTED: similar to predicted protein [Tribolium castaneum]	sp|Q7KZI7|MARK2_HUMAN	206	1.00E-52	Serine/threonine-protein kinase MARK2 OS=Homo sapiens GN=MARK2 PE=1 SV=2	YBL105c_2	128	5.00E-29	COG0515	Serine/threonine protein kinase	K08798	6.00E-54	213	xtr:594939	MAP/microtubule affinity-regulating kinase [EC:2.7.11.1]	-	-	-
CL1133.Contig1_Dastarcus_helophoroides	1012	52	4.8816	gi|384071177|emb|CCF23214.1|	114.4	8.00E-24	FoxO protein [Blattella germanica]	sp|O16850|FOXO_CAEEL	111	2.00E-24	Forkhead box protein O OS=Caenorhabditis elegans GN=daf-16 PE=1 SV=3	SPBC32H8.11	63.2	7.00E-10	COG5025	Transcription factor of the Forkhead/HNF3 family	K09408	6.00E-22	105	tsp:Tsp_10373	forkhead box protein O3	GO:0002821//positive regulation of adaptive immune response;GO:0008340//determination of adult lifespan;GO:0008286//insulin receptor signaling pathway;GO:0046890//regulation of lipid biosynthetic process;GO:0050829//defense response to Gram-negative bacterium;GO:0043053//dauer entry;GO:0060537//muscle tissue development;GO:0009411//response to UV;GO:0010564//regulation of cell cycle process;GO:00…	GO:0033613//activating transcription factor binding;GO:0031625//ubiquitin protein ligase binding;GO:0043565//sequence-specific DNA binding;GO:0003700//sequence-specific DNA binding transcription factor activity	GO:0005737//cytoplasm;GO:0005634//nucleus
CL1133.Contig2_Dastarcus_helophoroides	328	12	3.4757	--	--	--	--	--	--	--	--	--	--	--	--	--	--	--	--	--	--	-	-	-
CL1133.Contig3_Dastarcus_helophoroides	294	10	3.2314	--	--	--	--	--	--	--	--	--	--	--	--	--	--	--	--	--	--	-	-	-
CL1134.Contig1_Dastarcus_helophoroides	1485	94	6.0136	gi|189239472|ref|XP_975326.2|	684.9	0	PREDICTED: similar to focal adhesion kinase [Tribolium castaneum]	sp|Q91738|FAK1_XENLA	423	4.00E-118	Focal adhesion kinase 1 OS=Xenopus laevis GN=ptk2 PE=2 SV=2	YAR019c	95.5	2.00E-19	COG0515	Serine/threonine protein kinase	K05725	0	684	tca:664221	PTK2 protein tyrosine kinase 2 [EC:2.7.10.2]	GO:0006468//protein phosphorylation;GO:0007172//signal complex assembly	GO:0004871//signal transducer activity;GO:0005524//ATP binding;GO:0004715//non-membrane spanning protein tyrosine kinase activity	GO:0005856//cytoskeleton;GO:0005925//focal adhesion
CL1134.Contig2_Dastarcus_helophoroides	1225	20	1.5511	gi|270009582|gb|EFA06030.1|	677.9	0	hypothetical protein TcasGA2_TC008860 [Tribolium castaneum]	sp|Q05397|FAK1_HUMAN	411	2.00E-114	Focal adhesion kinase 1 OS=Homo sapiens GN=PTK2 PE=1 SV=2	YAR019c	95.5	2.00E-19	COG0515	Serine/threonine protein kinase	K05725	4.00E-167	588	tca:664221	PTK2 protein tyrosine kinase 2 [EC:2.7.10.2]	GO:0006468//protein phosphorylation;GO:0007016//cytoskeletal anchoring at plasma membrane;GO:0008360//regulation of cell shape;GO:0007229//integrin-mediated signaling pathway;GO:0007172//signal complex assembly	GO:0004871//signal transducer activity;GO:0005524//ATP binding;GO:0004715//non-membrane spanning protein tyrosine kinase activity	GO:0005856//cytoskeleton;GO:0005925//focal adhesion
CL1135.Contig1_Dastarcus_helophoroides	1120	6	0.5089	gi|91086449|ref|XP_969055.1|	404.4	4.00E-111	PREDICTED: similar to NAD-dependent deacetylase sirtuin 2 homolog [Tribolium castaneum] >gi|270010322|gb|EFA06770.1| hypothetical protein TcasGA2_TC009705 [Tribolium castaneum]	sp|Q7ZVK3|SIR2_DANRE	338	2.00E-92	NAD-dependent protein deacetylase sirtuin-2 OS=Danio rerio GN=sirt2 PE=2 SV=1	SPCC132.02	240	4.00E-63	COG0846	NAD-dependent protein deacetylases, SIR2 family	K11412	7.00E-112	404	tca:657506	NAD-dependent deacetylase sirtuin 2 [EC:3.5.1.-]	GO:0006476//protein deacetylation;GO:0006342//chromatin silencing	GO:0008270//zinc ion binding;GO:0016811//hydrolase activity, acting on carbon-nitrogen (but not peptide) bonds, in linear amides;GO:0070403//NAD+ binding	-
CL1135.Contig2_Dastarcus_helophoroides	1619	26	1.5257	gi|91086449|ref|XP_969055.1|	506.9	1.00E-141	PREDICTED: similar to NAD-dependent deacetylase sirtuin 2 homolog [Tribolium castaneum] >gi|270010322|gb|EFA06770.1| hypothetical protein TcasGA2_TC009705 [Tribolium castaneum]	sp|Q7ZVK3|SIR2_DANRE	419	7.00E-117	NAD-dependent protein deacetylase sirtuin-2 OS=Danio rerio GN=sirt2 PE=2 SV=1	SPCC132.02	290	5.00E-78	COG0846	NAD-dependent protein deacetylases, SIR2 family	K11412	2.00E-142	506	tca:657506	NAD-dependent deacetylase sirtuin 2 [EC:3.5.1.-]	GO:0006476//protein deacetylation;GO:0006342//chromatin silencing	GO:0008270//zinc ion binding;GO:0016811//hydrolase activity, acting on carbon-nitrogen (but not peptide) bonds, in linear amides;GO:0070403//NAD+ binding	-
CL1135.Contig3_Dastarcus_helophoroides	1668	2	0.1139	gi|91086449|ref|XP_969055.1|	491.1	6.00E-137	PREDICTED: similar to NAD-dependent deacetylase sirtuin 2 homolog [Tribolium castaneum] >gi|270010322|gb|EFA06770.1| hypothetical protein TcasGA2_TC009705 [Tribolium castaneum]	sp|Q7ZVK3|SIR2_DANRE	398	9.00E-112	NAD-dependent protein deacetylase sirtuin-2 OS=Danio rerio GN=sirt2 PE=2 SV=1	SPCC132.02	278	2.00E-74	COG0846	NAD-dependent protein deacetylases, SIR2 family	K11412	9.00E-138	491	tca:657506	NAD-dependent deacetylase sirtuin 2 [EC:3.5.1.-]	GO:0006476//protein deacetylation;GO:0006342//chromatin silencing	GO:0008270//zinc ion binding;GO:0016811//hydrolase activity, acting on carbon-nitrogen (but not peptide) bonds, in linear amides;GO:0070403//NAD+ binding	-
CL1135.Contig4_Dastarcus_helophoroides	688	0	0	gi|332376765|gb|AEE63522.1|	112.5	1.00E-23	unknown [Dendroctonus ponderosae]	sp|Q4R834|SIR2_MACFA	90.1	4.00E-18	NAD-dependent protein deacetylase sirtuin-2 OS=Macaca fascicularis GN=SIRT2 PE=2 SV=1	SPCC132.02	56.2	5.00E-08	COG0846	NAD-dependent protein deacetylases, SIR2 family	K11412	2.00E-23	109	tca:657506	NAD-dependent deacetylase sirtuin 2 [EC:3.5.1.-]	-	GO:0005488//binding	-
CL1135.Contig5_Dastarcus_helophoroides	737	1	0.1289	gi|332376765|gb|AEE63522.1|	26.6	1.00E-18	unknown [Dendroctonus ponderosae]	sp|Q4R834|SIR2_MACFA	75.9	8.00E-14	NAD-dependent protein deacetylase sirtuin-2 OS=Macaca fascicularis GN=SIRT2 PE=2 SV=1	--	--	--	--	--	K11412	1.00E-18	94	tca:657506	NAD-dependent deacetylase sirtuin 2 [EC:3.5.1.-]	GO:0044238//primary metabolic process;GO:0044260	GO:0051287//NAD binding	-
CL1136.Contig1_Dastarcus_helophoroides	680	42	5.8678	--	--	--	--	--	--	--	--	--	--	--	--	--	--	--	--	--	--	-	-	-
CL1136.Contig2_Dastarcus_helophoroides	980	176	17.0617	--	--	--	--	--	--	--	--	--	--	--	--	--	--	--	--	--	--	-	-	-
CL1137.Contig1_Dastarcus_helophoroides	953	51	5.0841	gi|260814430|ref|XP_002601918.1|	126.7	1.00E-27	hypothetical protein BRAFLDRAFT_124591 [Branchiostoma floridae] >gi|229287221|gb|EEN57930.1| hypothetical protein BRAFLDRAFT_124591 [Branchiostoma floridae]	sp|Q5XHC1|CD047_XENLA	122	1.00E-27	UPF0602 protein C4orf47 homolog OS=Xenopus laevis PE=2 SV=1	--	--	--	--	--	--	--	--	--	--	-	-	-
CL1137.Contig2_Dastarcus_helophoroides	820	8	0.9269	gi|196004406|ref|XP_002112070.1|	105.1	3.00E-21	hypothetical protein TRIADDRAFT_55742 [Trichoplax adhaerens] >gi|190585969|gb|EDV26037.1| hypothetical protein TRIADDRAFT_55742 [Trichoplax adhaerens]	sp|Q5XHC1|CD047_XENLA	77.8	3.00E-14	UPF0602 protein C4orf47 homolog OS=Xenopus laevis PE=2 SV=1	--	--	--	--	--	--	--	--	--	--	-	-	-
CL1138.Contig1_Dastarcus_helophoroides	1546	9	0.5531	gi|189241054|ref|XP_968171.2|	672.9	0	PREDICTED: similar to CG32169 CG32169-PA [Tribolium castaneum]	sp|Q9VVE5|MSIR6_DROME	593	3.00E-169	RNA-binding protein Musashi homolog Rbp6 OS=Drosophila melanogaster GN=Rbp6 PE=2 SV=3	SPAC140.02	97.4	6.00E-20	COG0724	RNA-binding proteins (RRM domain)	K14411	0	672	tca:656553	RNA-binding protein Musashi	-	GO:0000166//nucleotide binding;GO:0003729//mRNA binding	-
CL1138.Contig2_Dastarcus_helophoroides	1444	3	0.1974	gi|189241054|ref|XP_968171.2|	690.3	0	PREDICTED: similar to CG32169 CG32169-PA [Tribolium castaneum]	sp|Q9VVE5|MSIR6_DROME	610	2.00E-174	RNA-binding protein Musashi homolog Rbp6 OS=Drosophila melanogaster GN=Rbp6 PE=2 SV=3	SPAC140.02	97.4	5.00E-20	COG0724	RNA-binding proteins (RRM domain)	K14411	0	690	tca:656553	RNA-binding protein Musashi	GO:0048864//stem cell development	GO:0000166//nucleotide binding;GO:0008266//poly(U) RNA binding;GO:0003729//mRNA binding	GO:0005737//cytoplasm;GO:0005844//polysome
CL1138.Contig3_Dastarcus_helophoroides	1175	5	0.4043	gi|270014210|gb|EFA10658.1|	469.2	1.00E-130	hypothetical protein TcasGA2_TC016295 [Tribolium castaneum]	sp|Q9VVE5|MSIR6_DROME	418	1.00E-116	RNA-binding protein Musashi homolog Rbp6 OS=Drosophila melanogaster GN=Rbp6 PE=2 SV=3	jhp0766	59.3	1.00E-08	COG0724	RNA-binding proteins (RRM domain)	K14411	2.00E-130	466	tca:656553	RNA-binding protein Musashi	-	GO:0000166//nucleotide binding;GO:0003729//mRNA binding	-
CL1138.Contig4_Dastarcus_helophoroides	1073	2	0.1771	gi|270014210|gb|EFA10658.1|	486.5	8.00E-136	hypothetical protein TcasGA2_TC016295 [Tribolium castaneum]	sp|Q9VVE5|MSIR6_DROME	435	7.00E-122	RNA-binding protein Musashi homolog Rbp6 OS=Drosophila melanogaster GN=Rbp6 PE=2 SV=3	jhp0766	59.3	1.00E-08	COG0724	RNA-binding proteins (RRM domain)	K14411	8.00E-136	483	tca:656553	RNA-binding protein Musashi	-	GO:0000166//nucleotide binding;GO:0003729//mRNA binding	-
CL1139.Contig1_Dastarcus_helophoroides	1985	0	0	gi|91076160|ref|XP_966582.1|	798.1	0	PREDICTED: similar to ubiquilin-1 isoform 1 [Tribolium castaneum] >gi|270014726|gb|EFA11174.1| hypothetical protein TcasGA2_TC004781 [Tribolium castaneum]	sp|Q8R317|UBQL1_MOUSE	520	6.00E-147	Ubiquilin-1 OS=Mus musculus GN=Ubqln1 PE=1 SV=1	YMR276w	87.8	6.00E-17	COG5272	Ubiquitin	K04523	0	798	tca:659758	ubiquilin	GO:0042982//amyloid precursor protein metabolic process	-	-
CL1139.Contig2_Dastarcus_helophoroides	1860	28	1.4301	gi|91076160|ref|XP_966582.1|	798.1	0	PREDICTED: similar to ubiquilin-1 isoform 1 [Tribolium castaneum] >gi|270014726|gb|EFA11174.1| hypothetical protein TcasGA2_TC004781 [Tribolium castaneum]	sp|Q8R317|UBQL1_MOUSE	520	6.00E-147	Ubiquilin-1 OS=Mus musculus GN=Ubqln1 PE=1 SV=1	YMR276w	87.8	6.00E-17	COG5272	Ubiquitin	K04523	0	798	tca:659758	ubiquilin	GO:0042982//amyloid precursor protein metabolic process	-	-
CL1139.Contig3_Dastarcus_helophoroides	1466	2	0.1296	gi|91076160|ref|XP_966582.1|	184.9	8.00E-45	PREDICTED: similar to ubiquilin-1 isoform 1 [Tribolium castaneum] >gi|270014726|gb|EFA11174.1| hypothetical protein TcasGA2_TC004781 [Tribolium castaneum]	sp|Q9NRR5|UBQL4_HUMAN	224	3.00E-58	Ubiquilin-4 OS=Homo sapiens GN=UBQLN4 PE=1 SV=2	YMR276w	123	7.00E-28	COG5272	Ubiquitin	K04523	4.00E-97	355	tca:659758	ubiquilin	GO:0042982//amyloid precursor protein metabolic process	-	-
CL1139.Contig4_Dastarcus_helophoroides	1341	22	1.5586	gi|91076160|ref|XP_966582.1|	184.9	7.00E-45	PREDICTED: similar to ubiquilin-1 isoform 1 [Tribolium castaneum] >gi|270014726|gb|EFA11174.1| hypothetical protein TcasGA2_TC004781 [Tribolium castaneum]	sp|Q9NRR5|UBQL4_HUMAN	224	3.00E-58	Ubiquilin-4 OS=Homo sapiens GN=UBQLN4 PE=1 SV=2	YMR276w	123	6.00E-28	COG5272	Ubiquitin	K04523	3.00E-97	355	tca:659758	ubiquilin	GO:0042982//amyloid precursor protein metabolic process	-	-
CL1141.Contig1_Dastarcus_helophoroides	609	87	13.5718	gi|326935486|ref|XP_003213801.1|	272.7	7.00E-72	PREDICTED: ATP synthase subunit beta, mitochondrial-like [Meleagris gallopavo]	sp|Q5ZLC5|ATPB_CHICK	272	3.00E-73	ATP synthase subunit beta, mitochondrial OS=Gallus gallus GN=ATP5B PE=1 SV=1	YJR121w	298	4.00E-81	COG0055	F0F1-type ATP synthase, beta subunit	K02133	1.00E-72	272	mgp:100538864	F-type H+-transporting ATPase subunit beta [EC:3.6.3.14]	GO:0001525//angiogenesis;GO:0006933//negative regulation of cell adhesion involved in substrate-bound cell migration;GO:0051453//regulation of intracellular pH;GO:0015991//ATP hydrolysis coupled proton transport;GO:0042777//plasma membrane ATP synthesis coupled proton transport;GO:0006629//lipid metabolic process;GO:0006200//ATP catabolic process	GO:0046961//proton-transporting ATPase activity, rotational mechanism;GO:0008553//hydrogen-exporting ATPase activity, phosphorylative mechanism;GO:0046933//hydrogen ion transporting ATP synthase activity, rotational mechanism;GO:0042288//MHC class I protein binding;GO:0043499//eukaryotic cell surface binding;GO:0005524//ATP binding	GO:0042645//mitochondrial nucleoid;GO:0005753//mitochondrial proton-transporting ATP synthase complex;GO:0009986//cell surface;GO:0045261//proton-transporting ATP synthase complex, catalytic core F(1);GO:0005886//plasma membrane
CL1143.Contig1_Dastarcus_helophoroides	269	6	2.119	gi|158287234|ref|XP_001688178.1|	55.1	1.00E-06	AGAP011330-PA [Anopheles gambiae str. PEST] >gi|157019553|gb|EDO64456.1| AGAP011330-PA [Anopheles gambiae str. PEST]	--	--	--	--	--	--	--	--	--	K00626	6.00E-07	52.8	cqu:CpipJ_CPIJ019232	acetyl-CoA C-acetyltransferase [EC:2.3.1.9]	-	-	-
CL1143.Contig2_Dastarcus_helophoroides	252	5	1.885	gi|158287234|ref|XP_001688178.1|	55.1	1.00E-06	AGAP011330-PA [Anopheles gambiae str. PEST] >gi|157019553|gb|EDO64456.1| AGAP011330-PA [Anopheles gambiae str. PEST]	--	--	--	--	--	--	--	--	--	K00626	6.00E-07	52.8	cqu:CpipJ_CPIJ019232	acetyl-CoA C-acetyltransferase [EC:2.3.1.9]	-	-	-
CL1144.Contig1_Dastarcus_helophoroides	1524	388	24.187	gi|229577300|ref|NP_001153346.1|	466.5	1.00E-129	tropomyosin 1 isoform A [Nasonia vitripennis]	sp|Q1HPQ0|TPM2_BOMMO	434	3.00E-121	Tropomyosin-2 OS=Bombyx mori PE=1 SV=1	MK0690	79.3	2.00E-14	COG0419	ATPase involved in DNA repair	K10373	2.00E-121	436	dme:Dmel_CG4898	tropomyosin 1	GO:0007507//heart development;GO:0010591//regulation of lamellipodium assembly;GO:0045451//pole plasm oskar mRNA localization;GO:0048813//dendrite morphogenesis;GO:0006936//muscle contraction	GO:0003779//actin binding	GO:0005862//muscle thin filament tropomyosin
CL1144.Contig2_Dastarcus_helophoroides	1524	146	9.1013	gi|242016318|ref|XP_002428776.1|	491.9	3.00E-137	Tropomyosin-2, putative [Pediculus humanus corporis] >gi|212513461|gb|EEB16038.1| Tropomyosin-2, putative [Pediculus humanus corporis]	sp|Q1HPQ0|TPM2_BOMMO	472	8.00E-133	Tropomyosin-2 OS=Bombyx mori PE=1 SV=1	aq_629	80.5	7.00E-15	COG1196	Chromosome segregation ATPases	K10373	1.00E-131	470	nvi:100115388	tropomyosin 1	-	-	-
CL1144.Contig3_Dastarcus_helophoroides	1264	43	3.2319	gi|389610581|dbj|BAM18902.1|	505.8	1.00E-141	tropomyosin 1 [Papilio polytes]	sp|Q1HPQ0|TPM2_BOMMO	501	2.00E-141	Tropomyosin-2 OS=Bombyx mori PE=1 SV=1	aq_629	80.1	7.00E-15	COG1196	Chromosome segregation ATPases	K10373	2.00E-135	483	nvi:100115388	tropomyosin 1	GO:0007507//heart development;GO:0010591//regulation of lamellipodium assembly;GO:0045451//pole plasm oskar mRNA localization;GO:0048813//dendrite morphogenesis;GO:0006936//muscle contraction	GO:0003779//actin binding	GO:0005862//muscle thin filament tropomyosin
CL1144.Contig4_Dastarcus_helophoroides	1264	61	4.5848	gi|389610581|dbj|BAM18902.1|	466.1	1.00E-129	tropomyosin 1 [Papilio polytes]	sp|Q1HPQ0|TPM2_BOMMO	462	5.00E-130	Tropomyosin-2 OS=Bombyx mori PE=1 SV=1	MK0690	83.6	7.00E-16	COG0419	ATPase involved in DNA repair	K10373	6.00E-130	464	dme:Dmel_CG4898	tropomyosin 1	GO:0007507//heart development;GO:0010591//regulation of lamellipodium assembly;GO:0045451//pole plasm oskar mRNA localization;GO:0048813//dendrite morphogenesis;GO:0006936//muscle contraction	GO:0003779//actin binding	GO:0005862//muscle thin filament tropomyosin
CL1144.Contig5_Dastarcus_helophoroides	759	79	9.8883	gi|160333857|ref|NP_001103783.1|	120.2	9.00E-26	tropomyosin-2 isoform 3 [Bombyx mori] >gi|95103004|gb|ABF51443.1| tropomyosin isoform 3 [Bombyx mori]	sp|Q60UW4|TPM_CAEBR	96.7	5.00E-20	Tropomyosin OS=Caenorhabditis briggsae GN=lev-11 PE=3 SV=1	--	--	--	--	--	K09290	2.00E-18	92.8	cel:Y105E8B.1	tropomyosin 3	GO:0007507//heart development;GO:0010591//regulation of lamellipodium assembly;GO:0045451//pole plasm oskar mRNA localization;GO:0048813//dendrite morphogenesis;GO:0006936//muscle contraction	GO:0003779//actin binding	GO:0005862//muscle thin filament tropomyosin
CL1146.Contig1_Dastarcus_helophoroides	983	0	0	gi|291000814|ref|XP_002682974.1|	265	3.00E-69	predicted protein [Naegleria gruberi] >gi|284096602|gb|EFC50230.1| predicted protein [Naegleria gruberi]	sp|Q54BF6|MCFN_DICDI	203	4.00E-52	Mitochondrial substrate carrier family protein N OS=Dictyostelium discoideum GN=mcfN PE=1 SV=2	--	--	--	--	--	K15102	1.00E-44	181	api:100167055	solute carrier family 25 (mitochondrial phosphate transporter), member 3	-	-	-
CL1146.Contig2_Dastarcus_helophoroides	983	2	0.1933	gi|291000814|ref|XP_002682974.1|	269.6	1.00E-70	predicted protein [Naegleria gruberi] >gi|284096602|gb|EFC50230.1| predicted protein [Naegleria gruberi]	sp|Q54BF6|MCFN_DICDI	203	4.00E-52	Mitochondrial substrate carrier family protein N OS=Dictyostelium discoideum GN=mcfN PE=1 SV=2	--	--	--	--	--	K15102	1.00E-44	181	api:100167055	solute carrier family 25 (mitochondrial phosphate transporter), member 3	-	-	-
CL1147.Contig1_Dastarcus_helophoroides	610	2	0.3115	gi|270011672|gb|EFA08120.1|	172.2	1.00E-41	hypothetical protein TcasGA2_TC005724 [Tribolium castaneum]	--	--	--	--	--	--	--	--	--	--	--	--	--	--	-	-	-
CL1147.Contig2_Dastarcus_helophoroides	610	8	1.2459	gi|270011672|gb|EFA08120.1|	201.1	2.00E-50	hypothetical protein TcasGA2_TC005724 [Tribolium castaneum]	--	--	--	--	--	--	--	--	--	--	--	--	--	--	-	-	-
CL1148.Contig1_Dastarcus_helophoroides	1222	199	15.471	gi|270004832|gb|EFA01280.1|	272.7	2.00E-71	hypothetical protein TcasGA2_TC002790 [Tribolium castaneum]	sp|Q9GNK5|PGPLC_DROME	135	2.00E-31	Peptidoglycan-recognition protein LC OS=Drosophila melanogaster GN=PGRP-LC PE=1 SV=1	Rv3811	56.2	1.00E-07	COG5479	Uncharacterized protein potentially involved in peptidoglycan biosynthesis	K01446	4.00E-72	272	tca:660982	N-acetylmuramoyl-L-alanine amidase [EC:3.5.1.28]	-	-	-
CL1148.Contig2_Dastarcus_helophoroides	699	49	6.6597	gi|189235461|ref|XP_972267.2|	83.6	8.00E-15	PREDICTED: similar to AGAP005203-PC [Tribolium castaneum]	sp|Q9GNK5|PGPLC_DROME	134	2.00E-31	Peptidoglycan-recognition protein LC OS=Drosophila melanogaster GN=PGRP-LC PE=1 SV=1	Rv3811	56.2	5.00E-08	COG5479	Uncharacterized protein potentially involved in peptidoglycan biosynthesis	K01446	3.00E-58	224	tca:660982	N-acetylmuramoyl-L-alanine amidase [EC:3.5.1.28]	-	-	-
CL1149.Contig1_Dastarcus_helophoroides	508	179	33.4754	gi|91082969|ref|XP_973818.1|	208.4	1.00E-52	PREDICTED: similar to ubiquitin conjugating enzyme E2, J2 [Tribolium castaneum] >gi|270007042|gb|EFA03490.1| hypothetical protein TcasGA2_TC013489 [Tribolium castaneum]	sp|Q8N2K1|UB2J2_HUMAN	186	2.00E-47	Ubiquitin-conjugating enzyme E2 J2 OS=Homo sapiens GN=UBE2J2 PE=1 SV=3	SPAC10F6.05c	132	3.00E-31	COG5078	Ubiquitin-protein ligase	K04554	2.00E-53	208	tca:662641	ubiquitin-conjugating enzyme E2 J2 [EC:6.3.2.19]	GO:0016567//protein ubiquitination;GO:0006986//response to unfolded protein;GO:0043687//post-translational protein modification	GO:0005524//ATP binding;GO:0004842//ubiquitin-protein ligase activity	GO:0005789//endoplasmic reticulum membrane;GO:0016021//integral to membrane
CL1149.Contig2_Dastarcus_helophoroides	445	54	11.5284	gi|91082969|ref|XP_973818.1|	208.4	7.00E-53	PREDICTED: similar to ubiquitin conjugating enzyme E2, J2 [Tribolium castaneum] >gi|270007042|gb|EFA03490.1| hypothetical protein TcasGA2_TC013489 [Tribolium castaneum]	sp|Q8N2K1|UB2J2_HUMAN	186	1.00E-47	Ubiquitin-conjugating enzyme E2 J2 OS=Homo sapiens GN=UBE2J2 PE=1 SV=3	SPAC10F6.05c	132	2.00E-31	COG5078	Ubiquitin-protein ligase	K04554	1.00E-53	208	tca:662641	ubiquitin-conjugating enzyme E2 J2 [EC:6.3.2.19]	GO:0016567//protein ubiquitination;GO:0006986//response to unfolded protein;GO:0043687//post-translational protein modification	GO:0005524//ATP binding;GO:0004842//ubiquitin-protein ligase activity	GO:0005789//endoplasmic reticulum membrane;GO:0016021//integral to membrane
CL115.Contig1_Dastarcus_helophoroides	695	27	3.6908	gi|189235208|ref|XP_001808961.1|	243.8	4.00E-63	PREDICTED: similar to BTB (POZ) domain-containing protein 2 like [Tribolium castaneum] >gi|270003755|gb|EFA00203.1| hypothetical protein TcasGA2_TC003028 [Tribolium castaneum]	--	--	--	--	--	--	--	--	--	--	--	--	--	--	-	-	-
CL115.Contig2_Dastarcus_helophoroides	693	22	3.016	gi|189235208|ref|XP_001808961.1|	243.8	4.00E-63	PREDICTED: similar to BTB (POZ) domain-containing protein 2 like [Tribolium castaneum] >gi|270003755|gb|EFA00203.1| hypothetical protein TcasGA2_TC003028 [Tribolium castaneum]	--	--	--	--	--	--	--	--	--	--	--	--	--	--	-	-	-
CL115.Contig3_Dastarcus_helophoroides	675	33	4.6446	gi|189235208|ref|XP_001808961.1|	243.8	4.00E-63	PREDICTED: similar to BTB (POZ) domain-containing protein 2 like [Tribolium castaneum] >gi|270003755|gb|EFA00203.1| hypothetical protein TcasGA2_TC003028 [Tribolium castaneum]	--	--	--	--	--	--	--	--	--	--	--	--	--	--	-	-	-
CL1150.Contig1_Dastarcus_helophoroides	269	11	3.8849	--	--	--	--	--	--	--	--	--	--	--	--	--	--	--	--	--	--	-	-	-
CL1150.Contig2_Dastarcus_helophoroides	237	23	9.2197	--	--	--	--	--	--	--	--	--	--	--	--	--	--	--	--	--	--	-	-	-
CL1151.Contig1_Dastarcus_helophoroides	854	35	3.8936	gi|189234221|ref|XP_972511.2|	454.1	3.00E-126	PREDICTED: similar to Hepatocellular carcinoma-associated antigen 127 [Tribolium castaneum]	sp|Q68FG0|ZC4H2_MOUSE	209	5.00E-54	Zinc finger C4H2 domain-containing protein OS=Mus musculus GN=Zc4h2 PE=2 SV=1	--	--	--	--	--	--	--	--	--	--	-	-	-
CL1151.Contig2_Dastarcus_helophoroides	836	6	0.6818	gi|270002588|gb|EEZ99035.1|	444.9	1.00E-123	hypothetical protein TcasGA2_TC004909 [Tribolium castaneum]	sp|Q68FG0|ZC4H2_MOUSE	216	5.00E-56	Zinc finger C4H2 domain-containing protein OS=Mus musculus GN=Zc4h2 PE=2 SV=1	--	--	--	--	--	--	--	--	--	--	-	-	-
CL1152.Contig1_Dastarcus_helophoroides	510	1	0.1863	--	--	--	--	--	--	--	--	--	--	--	--	--	--	--	--	--	--	-	-	-
CL1152.Contig2_Dastarcus_helophoroides	492	1	0.1931	--	--	--	--	--	--	--	--	--	--	--	--	--	--	--	--	--	--	-	-	-
CL1153.Contig1_Dastarcus_helophoroides	1008	238	22.4312	gi|91082383|ref|XP_968748.1|	424.5	3.00E-117	PREDICTED: similar to AGAP006427-PA [Tribolium castaneum] >gi|270007500|gb|EFA03948.1| hypothetical protein TcasGA2_TC014092 [Tribolium castaneum]	sp|P91660|L259_DROME	244	2.00E-64	Probable multidrug resistance-associated protein lethal(2)03659 OS=Drosophila melanogaster GN=l(2)03659 PE=2 SV=3	YHL035c	129	8.00E-30	COG1132	ABC-type multidrug transport system, ATPase and permease components	K05673	5.00E-118	424	tca:657184	ATP-binding cassette, subfamily C (CFTR/MRP), member 4	GO:0009987//cellular process;GO:0006810//transport	GO:0022857//transmembrane transporter activity;GO:0016887//ATPase activity;GO:0000166//nucleotide binding	GO:0016020//membrane
CL1153.Contig2_Dastarcus_helophoroides	610	7	1.0902	gi|91082383|ref|XP_968748.1|	198.7	1.00E-49	PREDICTED: similar to AGAP006427-PA [Tribolium castaneum] >gi|270007500|gb|EFA03948.1| hypothetical protein TcasGA2_TC014092 [Tribolium castaneum]	sp|P91660|L259_DROME	108	1.00E-23	Probable multidrug resistance-associated protein lethal(2)03659 OS=Drosophila melanogaster GN=l(2)03659 PE=2 SV=3	YHL035c	77.4	2.00E-14	COG1132	ABC-type multidrug transport system, ATPase and permease components	K05673	2.00E-50	198	tca:657184	ATP-binding cassette, subfamily C (CFTR/MRP), member 4	GO:0009987//cellular process;GO:0006810//transport	GO:0022857//transmembrane transporter activity;GO:0016887//ATPase activity;GO:0000166//nucleotide binding	GO:0016020//membrane
CL1154.Contig1_Dastarcus_helophoroides	650	23	3.3616	gi|91088959|ref|XP_973975.1|	137.9	3.00E-31	PREDICTED: similar to CG14977 CG14977-PA [Tribolium castaneum] >gi|270012374|gb|EFA08822.1| hypothetical protein TcasGA2_TC006518 [Tribolium castaneum]	sp|Q9VZL6|U539_DROME	91.3	2.00E-18	UPF0539 protein CG14977 OS=Drosophila melanogaster GN=CG14977 PE=1 SV=2	--	--	--	--	--	--	--	--	--	--	-	-	-
CL1154.Contig2_Dastarcus_helophoroides	559	151	25.6626	gi|91088959|ref|XP_973975.1|	137.9	2.00E-31	PREDICTED: similar to CG14977 CG14977-PA [Tribolium castaneum] >gi|270012374|gb|EFA08822.1| hypothetical protein TcasGA2_TC006518 [Tribolium castaneum]	sp|Q9VZL6|U539_DROME	91.7	9.00E-19	UPF0539 protein CG14977 OS=Drosophila melanogaster GN=CG14977 PE=1 SV=2	--	--	--	--	--	--	--	--	--	--	-	-	-
CL1155.Contig1_Dastarcus_helophoroides	234	18	7.3079	--	--	--	--	--	--	--	--	--	--	--	--	--	--	--	--	--	--	-	-	-
CL1155.Contig2_Dastarcus_helophoroides	214	18	7.9909	--	--	--	--	--	--	--	--	--	--	--	--	--	--	--	--	--	--	-	-	-
CL1156.Contig1_Dastarcus_helophoroides	814	22	2.5676	--	--	--	--	--	--	--	--	--	--	--	--	--	--	--	--	--	--	-	-	-
CL1156.Contig2_Dastarcus_helophoroides	797	160	19.0721	--	--	--	--	--	--	--	--	--	--	--	--	--	--	--	--	--	--	-	-	-
CL1157.Contig1_Dastarcus_helophoroides	449	16	3.3854	gi|353251633|pdb|3J0K|A	257.3	1.00E-67	Chain A, Orientation Of Rna Polymerase Ii Within The Human Vp16-Mediator-Pol Ii-Tfiif Assembly	sp|P35084|RPB1_DICDI	216	2.00E-56	DNA-directed RNA polymerase II subunit rpb1 OS=Dictyostelium discoideum GN=polr2a PE=2 SV=2	YDL140c	257	6.00E-69	COG0086	DNA-directed RNA polymerase, beta' subunit/160 kD subunit	K03006	1.00E-51	201	tad:TRIADDRAFT_49721	DNA-directed RNA polymerase II subunit RPB1 [EC:2.7.7.6]	GO:0006366//transcription from RNA polymerase II promoter	GO:0003899//DNA-directed RNA polymerase activity;GO:0003677//DNA binding	GO:0005665//DNA-directed RNA polymerase II, core complex
CL1159.Contig1_Dastarcus_helophoroides	2830	25	0.8392	gi|270008248|gb|EFA04696.1|	1039.2	0	hypothetical protein TcasGA2_TC014708 [Tribolium castaneum]	sp|Q9WV30|NFAT5_MOUSE	284	7.00E-76	Nuclear factor of activated T-cells 5 OS=Mus musculus GN=Nfat5 PE=2 SV=1	--	--	--	--	--	K04446	0	1039	tca:663601	nuclear factor of activated T-cells, cytoplasmic, calcineurin-dependent	GO:0006351//transcription, DNA-dependent	-	GO:0044464//cell part
CL1159.Contig2_Dastarcus_helophoroides	2694	32	1.1285	gi|270008248|gb|EFA04696.1|	1039.2	0	hypothetical protein TcasGA2_TC014708 [Tribolium castaneum]	sp|Q9WV30|NFAT5_MOUSE	283	2.00E-75	Nuclear factor of activated T-cells 5 OS=Mus musculus GN=Nfat5 PE=2 SV=1	--	--	--	--	--	K04446	0	1039	tca:663601	nuclear factor of activated T-cells, cytoplasmic, calcineurin-dependent	GO:0006351//transcription, DNA-dependent	-	GO:0044464//cell part
CL116.Contig1_Dastarcus_helophoroides	867	46	5.0405	gi|91091194|ref|XP_972244.1|	298.5	2.00E-79	PREDICTED: similar to copper-zinc superoxide dismutase [Tribolium castaneum] >gi|270014236|gb|EFA10684.1| hypothetical protein TcasGA2_TC011675 [Tribolium castaneum]	sp|P33431|SODC_CAVPO	152	1.00E-36	Superoxide dismutase [Cu-Zn] OS=Cavia porcellus GN=SOD1 PE=1 SV=3	YJR104c	123	4.00E-28	COG2032	Cu/Zn superoxide dismutase	K04565	4.00E-80	298	tca:660957	Cu/Zn superoxide dismutase [EC:1.15.1.1]	GO:0048468//cell development;GO:0048609//multicellular organismal reproductive process;GO:0043085//positive regulation of catalytic activity;GO:0060249//anatomical structure homeostasis;GO:0042391//regulation of membrane potential;GO:0019226//transmission of nerve impulse;GO:0006259//DNA metabolic process;GO:0048513//organ development;GO:0022008//neurogenesis;GO:0044281//small molecule metabolic …	GO:0005515//protein binding;GO:0004784//superoxide dismutase activity;GO:0046914//transition metal ion binding	GO:0043231//intracellular membrane-bounded organelle;GO:0044444//cytoplasmic part;GO:0044421//extracellular region part
CL116.Contig2_Dastarcus_helophoroides	840	46	5.2025	gi|91091194|ref|XP_972244.1|	306.2	1.00E-81	PREDICTED: similar to copper-zinc superoxide dismutase [Tribolium castaneum] >gi|270014236|gb|EFA10684.1| hypothetical protein TcasGA2_TC011675 [Tribolium castaneum]	sp|P33431|SODC_CAVPO	152	1.00E-36	Superoxide dismutase [Cu-Zn] OS=Cavia porcellus GN=SOD1 PE=1 SV=3	YJR104c	123	3.00E-28	COG2032	Cu/Zn superoxide dismutase	K04565	2.00E-82	306	tca:660957	Cu/Zn superoxide dismutase [EC:1.15.1.1]	GO:0048468//cell development;GO:0048609//multicellular organismal reproductive process;GO:0043085//positive regulation of catalytic activity;GO:0060249//anatomical structure homeostasis;GO:0042391//regulation of membrane potential;GO:0019226//transmission of nerve impulse;GO:0006259//DNA metabolic process;GO:0048513//organ development;GO:0022008//neurogenesis;GO:0044281//small molecule metabolic …	GO:0005515//protein binding;GO:0004784//superoxide dismutase activity;GO:0046914//transition metal ion binding	GO:0043231//intracellular membrane-bounded organelle;GO:0044444//cytoplasmic part;GO:0044421//extracellular region part
CL1160.Contig1_Dastarcus_helophoroides	724	32	4.199	gi|91092976|ref|XP_967368.1|	224.9	2.00E-57	PREDICTED: similar to GA18507-PA [Tribolium castaneum] >gi|270003169|gb|EEZ99616.1| hypothetical protein TcasGA2_TC002134 [Tribolium castaneum]	sp|Q9VV43|Y4893_DROME	202	7.00E-52	TPPP family protein CG4893 OS=Drosophila melanogaster GN=CG4893 PE=2 SV=1	--	--	--	--	--	--	--	--	--	--	-	-	-
CL1160.Contig2_Dastarcus_helophoroides	663	5	0.7165	gi|91092976|ref|XP_967368.1|	224.9	2.00E-57	PREDICTED: similar to GA18507-PA [Tribolium castaneum] >gi|270003169|gb|EEZ99616.1| hypothetical protein TcasGA2_TC002134 [Tribolium castaneum]	sp|Q9VV43|Y4893_DROME	202	6.00E-52	TPPP family protein CG4893 OS=Drosophila melanogaster GN=CG4893 PE=2 SV=1	--	--	--	--	--	--	--	--	--	--	-	-	-
CL1161.Contig1_Dastarcus_helophoroides	332	7	2.0031	gi|307176478|gb|EFN66014.1|	76.3	3.00E-32	Putative uncharacterized protein FLJ37770 [Camponotus floridanus]	--	--	--	--	--	--	--	--	--	--	--	--	--	--	-	-	-
CL1161.Contig2_Dastarcus_helophoroides	769	46	5.6829	gi|307176478|gb|EFN66014.1|	254.2	4.00E-66	Putative uncharacterized protein FLJ37770 [Camponotus floridanus]	sp|Q53H47|SETMR_HUMAN	68.9	1.00E-11	Histone-lysine N-methyltransferase SETMAR OS=Homo sapiens GN=SETMAR PE=1 SV=1	--	--	--	--	--	K10380	2.00E-21	103	hmg:100209042	ankyrin	-	-	-
CL1162.Contig1_Dastarcus_helophoroides	1637	34	1.9732	gi|383851036|ref|XP_003701059.1|	58.2	1.00E-06	PREDICTED: LOW QUALITY PROTEIN: DNA replication licensing factor MCM8-like [Megachile rotundata]	sp|P15265|MCSP_MOUSE	99.8	2.00E-20	Sperm mitochondrial-associated cysteine-rich protein OS=Mus musculus GN=Smcp PE=2 SV=4	XF0818	55.8	2.00E-07	COG2730	Endoglucanase	K15434	2.00E-10	68.2	pon:100451148	protein FAM98B	GO:0007338//single fertilization	-	GO:0005737//cytoplasm
CL1162.Contig2_Dastarcus_helophoroides	1540	28	1.7273	gi|8161|emb|CAA43949.1|	71.2	1.00E-10	salivary glue protein [Drosophila melanogaster]	sp|P15265|MCSP_MOUSE	99.8	1.00E-20	Sperm mitochondrial-associated cysteine-rich protein OS=Mus musculus GN=Smcp PE=2 SV=4	XF0818	55.8	2.00E-07	COG2730	Endoglucanase	K15434	2.00E-10	68.2	pon:100451148	protein FAM98B	GO:0007338//single fertilization	-	GO:0005737//cytoplasm
CL1162.Contig3_Dastarcus_helophoroides	1440	59	3.8925	gi|270013455|gb|EFA09903.1|	78.2	1.00E-12	hypothetical protein TcasGA2_TC012053 [Tribolium castaneum]	sp|P40631|MLH_TETTS	55.5	3.00E-07	Micronuclear linker histone polyprotein OS=Tetrahymena thermophila (strain SB210) GN=MLH PE=1 SV=2	--	--	--	--	--	K15176	2.00E-06	54.7	aga:AgaP_AGAP001559	RNA polymerase-associated protein CTR9	-	-	-
CL1163.Contig1_Dastarcus_helophoroides	574	42	6.9514	gi|91079450|ref|XP_969249.1|	313.5	3.00E-84	PREDICTED: similar to salivary/fat body serine carboxypeptidase [Tribolium castaneum] >gi|270016070|gb|EFA12518.1| hypothetical protein TcasGA2_TC002692 [Tribolium castaneum]	sp|C9WMM5|VCP_APIME	241	6.00E-64	Venom serine carboxypeptidase OS=Apis mellifera PE=2 SV=1	--	--	--	--	--	K09645	5.00E-85	313	tca:657714	vitellogenic carboxypeptidase-like protein [EC:3.4.16.-]	GO:0006508//proteolysis	GO:0004185//serine-type carboxypeptidase activity	-
CL1163.Contig2_Dastarcus_helophoroides	554	8	1.3719	gi|91079450|ref|XP_969249.1|	100.5	5.00E-76	PREDICTED: similar to salivary/fat body serine carboxypeptidase [Tribolium castaneum] >gi|270016070|gb|EFA12518.1| hypothetical protein TcasGA2_TC002692 [Tribolium castaneum]	sp|C9WMM5|VCP_APIME	159	1.00E-56	Venom serine carboxypeptidase OS=Apis mellifera PE=2 SV=1	SPAC19G12.10c_2	49.7	3.00E-06	COG2939	Carboxypeptidase C (cathepsin A)	K09645	9.00E-77	207	tca:657714	vitellogenic carboxypeptidase-like protein [EC:3.4.16.-]	GO:0006508//proteolysis	GO:0004185//serine-type carboxypeptidase activity	-
CL1164.Contig1_Dastarcus_helophoroides	959	1	0.0991	--	--	--	--	--	--	--	--	--	--	--	--	--	--	--	--	--	--	-	-	-
CL1164.Contig2_Dastarcus_helophoroides	938	1	0.1013	--	--	--	--	--	--	--	--	--	--	--	--	--	--	--	--	--	--	-	-	-
CL1164.Contig3_Dastarcus_helophoroides	925	1	0.1027	--	--	--	--	--	--	--	--	--	--	--	--	--	--	--	--	--	--	-	-	-
CL1164.Contig4_Dastarcus_helophoroides	904	1	0.1051	--	--	--	--	--	--	--	--	--	--	--	--	--	--	--	--	--	--	-	-	-
CL1165.Contig1_Dastarcus_helophoroides	703	626	84.597	gi|149287044|gb|ABR23421.1|	233.4	6.00E-60	elongation factor 1-beta [Ornithodoros parkeri]	sp|O96827|EF1B_DROME	226	5.00E-59	Probable elongation factor 1-beta OS=Drosophila melanogaster GN=Ef1beta PE=1 SV=3	SPCC1450.04	236	3.00E-62	COG2092	Translation elongation factor EF-1beta	K03232	1.00E-59	229	isc:IscW_ISCW004620	elongation factor 1-beta	-	-	-
CL1166.Contig1_Dastarcus_helophoroides	310	6	1.8388	gi|390338631|ref|XP_785580.3|	174.1	1.00E-42	PREDICTED: LOW QUALITY PROTEIN: isocitrate dehydrogenase [NADP], mitochondrial-like [Strongylocentrotus purpuratus]	sp|P33198|IDHP_PIG	167	5.00E-42	Isocitrate dehydrogenase [NADP], mitochondrial (Fragment) OS=Sus scrofa GN=IDH2 PE=1 SV=1	YLR174w	181	2.00E-46	COG0538	Isocitrate dehydrogenases	K00031	2.00E-43	174	spu:580429	isocitrate dehydrogenase [EC:1.1.1.42]	GO:0006099//tricarboxylic acid cycle;GO:0006102//isocitrate metabolic process	GO:0051287//NAD binding;GO:0004450//isocitrate dehydrogenase (NADP+) activity;GO:0000287//magnesium ion binding	-
CL1166.Contig2_Dastarcus_helophoroides	310	17	5.2098	gi|291237204|ref|XP_002738519.1|	174.5	1.00E-42	PREDICTED: isocitrate dehydrogenase 1 (NADP+), soluble-like [Saccoglossus kowalevskii]	sp|P33198|IDHP_PIG	166	1.00E-41	Isocitrate dehydrogenase [NADP], mitochondrial (Fragment) OS=Sus scrofa GN=IDH2 PE=1 SV=1	YLR174w	187	3.00E-48	COG0538	Isocitrate dehydrogenases	K00031	4.00E-43	172	spu:580429	isocitrate dehydrogenase [EC:1.1.1.42]	GO:0006099//tricarboxylic acid cycle;GO:0006102//isocitrate metabolic process	GO:0051287//NAD binding;GO:0004450//isocitrate dehydrogenase (NADP+) activity;GO:0000287//magnesium ion binding	-
CL1167.Contig1_Dastarcus_helophoroides	670	0	0	--	--	--	--	--	--	--	--	--	--	--	--	--	--	--	--	--	--	-	-	-
CL1167.Contig2_Dastarcus_helophoroides	614	0	0	--	--	--	--	--	--	--	--	--	--	--	--	--	--	--	--	--	--	-	-	-
CL1167.Contig3_Dastarcus_helophoroides	598	1	0.1589	--	--	--	--	--	--	--	--	--	--	--	--	--	--	--	--	--	--	-	-	-
CL1167.Contig4_Dastarcus_helophoroides	542	0	0	--	--	--	--	--	--	--	--	--	--	--	--	--	--	--	--	--	--	-	-	-
CL1168.Contig1_Dastarcus_helophoroides	1547	364	22.3536	gi|91085705|ref|XP_972760.1|	316.6	2.00E-84	PREDICTED: similar to UBX domain containing 2 [Tribolium castaneum]	sp|Q8VCH8|UBXN4_MOUSE	182	2.00E-45	UBX domain-containing protein 4 OS=Mus musculus GN=Ubxn4 PE=1 SV=1	--	--	--	--	--	--	--	--	--	--	-	-	-
CL1168.Contig2_Dastarcus_helophoroides	994	71	6.7859	gi|91085705|ref|XP_972760.1|	223	1.00E-56	PREDICTED: similar to UBX domain containing 2 [Tribolium castaneum]	sp|Q5HZY0|UBXN4_RAT	142	9.00E-34	UBX domain-containing protein 4 OS=Rattus norvegicus GN=Ubxn4 PE=2 SV=1	--	--	--	--	--	--	--	--	--	--	-	-	-
CL1169.Contig1_Dastarcus_helophoroides	2683	45	1.5934	gi|270010219|gb|EFA06667.1|	1039.6	0	hypothetical protein TcasGA2_TC009594 [Tribolium castaneum]	sp|Q9Y6Y0|NS1BP_HUMAN	420	7.00E-117	Influenza virus NS1A-binding protein OS=Homo sapiens GN=IVNS1ABP PE=1 SV=3	--	--	--	--	--	K15046	0	1039	tca:656281	influenza virus NS1A-binding protein	GO:0051704;GO:0010467//gene expression;GO:0016070//RNA metabolic process	-	GO:0005654//nucleoplasm;GO:0032991//macromolecular complex
CL1169.Contig2_Dastarcus_helophoroides	2661	84	2.999	gi|270010219|gb|EFA06667.1|	1039.6	0	hypothetical protein TcasGA2_TC009594 [Tribolium castaneum]	sp|Q9Y6Y0|NS1BP_HUMAN	420	7.00E-117	Influenza virus NS1A-binding protein OS=Homo sapiens GN=IVNS1ABP PE=1 SV=3	--	--	--	--	--	K15046	0	1039	tca:656281	influenza virus NS1A-binding protein	GO:0051704;GO:0010467//gene expression;GO:0016070//RNA metabolic process	-	GO:0005654//nucleoplasm;GO:0032991//macromolecular complex
CL1169.Contig3_Dastarcus_helophoroides	2597	67	2.451	gi|270010219|gb|EFA06667.1|	1039.6	0	hypothetical protein TcasGA2_TC009594 [Tribolium castaneum]	sp|Q9Y6Y0|NS1BP_HUMAN	420	7.00E-117	Influenza virus NS1A-binding protein OS=Homo sapiens GN=IVNS1ABP PE=1 SV=3	--	--	--	--	--	K15046	0	1039	tca:656281	influenza virus NS1A-binding protein	GO:0051704;GO:0010467//gene expression;GO:0016070//RNA metabolic process	-	GO:0005654//nucleoplasm;GO:0032991//macromolecular complex
CL117.Contig1_Dastarcus_helophoroides	733	74	9.591	gi|390341589|ref|XP_003725488.1|	72.4	2.00E-11	PREDICTED: oral cancer-overexpressed protein 1 homolog [Strongylocentrotus purpuratus] >gi|390342973|ref|XP_003725769.1| PREDICTED: oral cancer-overexpressed protein 1 homolog [Strongylocentrotus purpuratus]	sp|Q75JW3|ORAV1_DICDI	60.1	5.00E-09	Protein ORAOV1 homolog OS=Dictyostelium discoideum GN=DDB_G0272178 PE=3 SV=1	--	--	--	--	--	K10903	3.00E-06	52.8	bfo:BRAFLDRAFT_84669	HUS1 checkpoint protein	-	-	-
CL117.Contig2_Dastarcus_helophoroides	282	5	1.6844	gi|390341589|ref|XP_003725488.1|	55.8	6.00E-07	PREDICTED: oral cancer-overexpressed protein 1 homolog [Strongylocentrotus purpuratus] >gi|390342973|ref|XP_003725769.1| PREDICTED: oral cancer-overexpressed protein 1 homolog [Strongylocentrotus purpuratus]	sp|Q75JW3|ORAV1_DICDI	52	3.00E-07	Protein ORAOV1 homolog OS=Dictyostelium discoideum GN=DDB_G0272178 PE=3 SV=1	--	--	--	--	--	--	--	--	--	--	-	-	-
CL1170.Contig1_Dastarcus_helophoroides	398	90	21.483	gi|91081505|ref|XP_974589.1|	190.7	1.00E-47	PREDICTED: similar to arsenical pump-driving atpase [Tribolium castaneum] >gi|270005140|gb|EFA01588.1| hypothetical protein TcasGA2_TC007151 [Tribolium castaneum]	sp|B0WEV5|ASNA_CULQU	179	1.00E-45	ATPase ASNA1 homolog OS=Culex quinquefasciatus GN=CPIJ005690 PE=3 SV=1	SPAC1142.06	142	2.00E-34	COG0003	Oxyanion-translocating ATPase	K01551	2.00E-48	190	tca:663452	arsenite-transporting ATPase [EC:3.6.3.16]	GO:0006810//transport;GO:0006875//cellular metal ion homeostasis	GO:0046872//metal ion binding;GO:0005524//ATP binding;GO:0015446//arsenite-transmembrane transporting ATPase activity	GO:0005783//endoplasmic reticulum
CL1170.Contig2_Dastarcus_helophoroides	397	1	0.2393	gi|91081505|ref|XP_974589.1|	167.5	1.00E-40	PREDICTED: similar to arsenical pump-driving atpase [Tribolium castaneum] >gi|270005140|gb|EFA01588.1| hypothetical protein TcasGA2_TC007151 [Tribolium castaneum]	sp|B0WEV5|ASNA_CULQU	156	1.00E-38	ATPase ASNA1 homolog OS=Culex quinquefasciatus GN=CPIJ005690 PE=3 SV=1	SPAC1142.06	123	1.00E-28	COG0003	Oxyanion-translocating ATPase	K01551	2.00E-41	167	tca:663452	arsenite-transporting ATPase [EC:3.6.3.16]	GO:0006810//transport;GO:0006875//cellular metal ion homeostasis	GO:0046872//metal ion binding;GO:0005524//ATP binding;GO:0015446//arsenite-transmembrane transporting ATPase activity	GO:0005783//endoplasmic reticulum
CL1171.Contig1_Dastarcus_helophoroides	1196	38	3.0185	gi|189237534|ref|XP_973696.2|	538.9	1.00E-151	PREDICTED: similar to endophilin B CG9834-PA [Tribolium castaneum]	sp|Q5ZIR1|SHLB1_CHICK	338	1.00E-92	Endophilin-B1 OS=Gallus gallus GN=SH3GLB1 PE=2 SV=1	--	--	--	--	--	K11248	2.00E-152	538	tca:662512	endophilin-B	GO:0016044//cellular membrane organization	-	-
CL1171.Contig2_Dastarcus_helophoroides	1007	14	1.3208	gi|270006959|gb|EFA03407.1|	501.5	2.00E-140	hypothetical protein TcasGA2_TC013394 [Tribolium castaneum]	sp|Q5ZIR1|SHLB1_CHICK	292	7.00E-79	Endophilin-B1 OS=Gallus gallus GN=SH3GLB1 PE=2 SV=1	--	--	--	--	--	K11248	1.00E-127	456	tca:662512	endophilin-B	GO:0016044//cellular membrane organization	-	GO:0005737//cytoplasm
CL1172.Contig1_Dastarcus_helophoroides	3491	139	3.7827	gi|270008539|gb|EFA04987.1|	1713.7	0	hypothetical protein TcasGA2_TC015066 [Tribolium castaneum]	sp|O46037|VINC_DROME	1301	0	Vinculin OS=Drosophila melanogaster GN=Vinc PE=1 SV=1	--	--	--	--	--	K05700	0	1660	tca:659554	vinculin	GO:0007155//cell adhesion	GO:0005198//structural molecule activity	GO:0015629//actin cytoskeleton
CL1172.Contig2_Dastarcus_helophoroides	3326	57	1.6281	gi|270008539|gb|EFA04987.1|	1705.3	0	hypothetical protein TcasGA2_TC015066 [Tribolium castaneum]	sp|O46037|VINC_DROME	1317	0	Vinculin OS=Drosophila melanogaster GN=Vinc PE=1 SV=1	--	--	--	--	--	K05700	0	1704	tca:659554	vinculin	GO:0007155//cell adhesion	GO:0005198//structural molecule activity	GO:0015629//actin cytoskeleton
CL1172.Contig3_Dastarcus_helophoroides	3293	43	1.2405	gi|91084945|ref|XP_975960.1|	1707.2	0	PREDICTED: similar to AGAP007532-PA isoform 2 [Tribolium castaneum]	sp|O46037|VINC_DROME	1318	0	Vinculin OS=Drosophila melanogaster GN=Vinc PE=1 SV=1	--	--	--	--	--	K05700	0	1707	tca:659554	vinculin	GO:0007016//cytoskeletal anchoring at plasma membrane;GO:0007155//cell adhesion;GO:0006911//phagocytosis, engulfment	GO:0003779//actin binding;GO:0005198//structural molecule activity	GO:0005925//focal adhesion;GO:0015629//actin cytoskeleton
CL1173.Contig1_Dastarcus_helophoroides	1378	118	8.1352	gi|270014202|gb|EFA10650.1|	504.6	4.00E-141	hypothetical protein TcasGA2_TC016287 [Tribolium castaneum]	sp|Q9VCR7|CTNS_DROME	401	2.00E-111	Cystinosin homolog OS=Drosophila melanogaster GN=CG17119 PE=1 SV=2	--	--	--	--	--	K12386	4.00E-129	462	tca:655809	cystinosin	-	-	-
CL1173.Contig2_Dastarcus_helophoroides	1234	7	0.5389	gi|270014202|gb|EFA10650.1|	504.6	3.00E-141	hypothetical protein TcasGA2_TC016287 [Tribolium castaneum]	sp|Q9VCR7|CTNS_DROME	401	1.00E-111	Cystinosin homolog OS=Drosophila melanogaster GN=CG17119 PE=1 SV=2	--	--	--	--	--	K12386	3.00E-129	462	tca:655809	cystinosin	-	-	-
CL1173.Contig3_Dastarcus_helophoroides	1204	19	1.4992	gi|270014202|gb|EFA10650.1|	504.6	3.00E-141	hypothetical protein TcasGA2_TC016287 [Tribolium castaneum]	sp|Q9VCR7|CTNS_DROME	401	1.00E-111	Cystinosin homolog OS=Drosophila melanogaster GN=CG17119 PE=1 SV=2	--	--	--	--	--	K12386	3.00E-129	462	tca:655809	cystinosin	-	-	-
CL1175.Contig1_Dastarcus_helophoroides	895	18	1.9107	gi|270007125|gb|EFA03573.1|	89	3.00E-16	hypothetical protein TcasGA2_TC013656 [Tribolium castaneum]	sp|Q04758|IPKB_MOUSE	56.2	9.00E-08	cAMP-dependent protein kinase inhibitor beta OS=Mus musculus GN=Pkib PE=2 SV=1	--	--	--	--	--	--	--	--	--	--	-	-	-
CL1175.Contig2_Dastarcus_helophoroides	778	7	0.8548	gi|270007125|gb|EFA03573.1|	88.2	4.00E-16	hypothetical protein TcasGA2_TC013656 [Tribolium castaneum]	sp|Q04758|IPKB_MOUSE	56.2	7.00E-08	cAMP-dependent protein kinase inhibitor beta OS=Mus musculus GN=Pkib PE=2 SV=1	--	--	--	--	--	--	--	--	--	--	-	-	-
CL1176.Contig1_Dastarcus_helophoroides	1262	112	8.4313	gi|157423514|gb|AAI53423.1|	241.5	6.00E-62	Ndufa9 protein [Danio rerio]	sp|Q5BK63|NDUA9_RAT	230	4.00E-60	NADH dehydrogenase [ubiquinone] 1 alpha subcomplex subunit 9, mitochondrial OS=Rattus norvegicus GN=Ndufa9 PE=1 SV=2	CC3604	179	1.00E-44	COG0702	Predicted nucleoside-diphosphate-sugar epimerases	K03953	1.00E-62	241	xtr:100135261	NADH dehydrogenase (ubiquinone) 1 alpha subcomplex 9 [EC:1.6.5.3 1.6.99.3]	GO:0009749//response to glucose stimulus;GO:0001666//response to hypoxia	-	GO:0031966//mitochondrial membrane
CL1176.Contig2_Dastarcus_helophoroides	745	1	0.1275	gi|61806490|ref|NP_001013477.1|	191	4.00E-47	NADH dehydrogenase (ubiquinone) 1 alpha subcomplex, 9 [Danio rerio] >gi|60552256|gb|AAH91545.1| NADH dehydrogenase (ubiquinone) 1 alpha subcomplex, 9 [Danio rerio] >gi|182891204|gb|AAI64086.1| Ndufa9 protein [Danio rerio]	sp|Q16795|NDUA9_HUMAN	184	2.00E-46	NADH dehydrogenase [ubiquinone] 1 alpha subcomplex subunit 9, mitochondrial OS=Homo sapiens GN=NDUFA9 PE=1 SV=2	CC3604	130	2.00E-30	COG0702	Predicted nucleoside-diphosphate-sugar epimerases	K03953	6.00E-48	191	dre:541331	NADH dehydrogenase (ubiquinone) 1 alpha subcomplex 9 [EC:1.6.5.3 1.6.99.3]	GO:0001666//response to hypoxia;GO:0008152//metabolic process	GO:0005488//binding	-
CL1177.Contig1_Dastarcus_helophoroides	1108	297	25.4655	gi|91085159|ref|XP_970524.1|	377.1	8.00E-103	PREDICTED: similar to ras-related protein Rab-9 [Tribolium castaneum] >gi|270009063|gb|EFA05511.1| hypothetical protein TcasGA2_TC015698 [Tribolium castaneum]	sp|P51151|RAB9A_HUMAN	246	6.00E-65	Ras-related protein Rab-9A OS=Homo sapiens GN=RAB9A PE=1 SV=1	SPAC18G6.03	127	3.00E-29	COG1100	GTPase SAR1 and related small G proteins	K07899	7.00E-82	304	ame:410969	Ras-related protein Rab-9A	GO:0015031//protein transport;GO:0007264//small GTPase mediated signal transduction	GO:0005525//GTP binding	-
CL1178.Contig1_Dastarcus_helophoroides	508	39	7.2935	gi|158296673|ref|XP_317025.4|	107.5	2.00E-22	AGAP008422-PA [Anopheles gambiae str. PEST] >gi|157014824|gb|EAA12431.5| AGAP008422-PA [Anopheles gambiae str. PEST]	sp|Q5VUM1|CF057_HUMAN	73.6	2.00E-13	UPF0369 protein C6orf57 OS=Homo sapiens GN=C6orf57 PE=2 SV=1	RC0209	52	5.00E-07	COG5508	Uncharacterized conserved small protein	--	--	--	--	--	-	-	-
CL1178.Contig2_Dastarcus_helophoroides	337	54	15.223	gi|158296673|ref|XP_317025.4|	107.5	1.00E-22	AGAP008422-PA [Anopheles gambiae str. PEST] >gi|157014824|gb|EAA12431.5| AGAP008422-PA [Anopheles gambiae str. PEST]	sp|Q5VUM1|CF057_HUMAN	73.6	9.00E-14	UPF0369 protein C6orf57 OS=Homo sapiens GN=C6orf57 PE=2 SV=1	RC0209	52	3.00E-07	COG5508	Uncharacterized conserved small protein	--	--	--	--	--	-	-	-
CL1179.Contig1_Dastarcus_helophoroides	754	64	8.0639	gi|340375126|ref|XP_003386088.1|	306.2	9.00E-82	PREDICTED: 60 kDa heat shock protein, mitochondrial-like [Amphimedon queenslandica]	sp|O02649|CH60_DROME	303	2.00E-82	60 kDa heat shock protein, mitochondrial OS=Drosophila melanogaster GN=Hsp60 PE=1 SV=3	SPAC12G12.04	371	8.00E-103	COG0459	Chaperonin GroEL (HSP60 family)	K04077	5.00E-82	304	dya:Dyak_GE15908	chaperonin GroEL	GO:0042026//protein refolding;GO:0006626//protein targeting to mitochondrion;GO:0006458//'de novo' protein folding;GO:0034605//cellular response to heat;GO:0030163//protein catabolic process	GO:0017111//nucleoside-triphosphatase activity;GO:0005524//ATP binding;GO:0051082//unfolded protein binding	GO:0005875//microtubule associated complex;GO:0005743//mitochondrial inner membrane;GO:0005759//mitochondrial matrix;GO:0005811//lipid particle
CL1179.Contig2_Dastarcus_helophoroides	300	21	6.6502	gi|375151698|gb|AFA36427.1|	152.5	5.00E-36	heat shock protein 60 [Portunus trituberculatus]	sp|O02649|CH60_DROME	149	1.00E-36	60 kDa heat shock protein, mitochondrial OS=Drosophila melanogaster GN=Hsp60 PE=1 SV=3	SPAC12G12.04	168	2.00E-42	COG0459	Chaperonin GroEL (HSP60 family)	K04077	1.00E-36	151	aga:AgaP_AGAP004002	chaperonin GroEL	GO:0042026//protein refolding	GO:0051082//unfolded protein binding;GO:0005524//ATP binding	GO:0005737//cytoplasm
CL1179.Contig3_Dastarcus_helophoroides	215	10	4.4187	gi|403336662|gb|EJY67525.1|	81.6	1.00E-14	hypothetical protein OXYTRI_11964 [Oxytricha trifallax]	sp|P50140|CH60_CAEEL	75.9	2.00E-14	Chaperonin homolog Hsp-60, mitochondrial OS=Caenorhabditis elegans GN=hsp-60 PE=1 SV=2	SPAC12G12.04	81.6	3.00E-16	COG0459	Chaperonin GroEL (HSP60 family)	K04077	3.00E-15	80.5	aag:AaeL_AAEL011584	chaperonin GroEL	GO:0006457//protein folding	GO:0000166//nucleotide binding	-
CL1179.Contig4_Dastarcus_helophoroides	486	46	8.992	gi|145524896|ref|XP_001448270.1|	188.3	9.00E-47	hypothetical protein [Paramecium tetraurelia strain d4-2] >gi|74830150|emb|CAI39015.1| hsp60, putative [Paramecium tetraurelia] >gi|124415814|emb|CAK80873.1| unnamed protein product [Paramecium tetraurelia]	sp|Q54J97|CH60_DICDI	173	2.00E-43	60 kDa heat shock protein, mitochondrial OS=Dictyostelium discoideum GN=hspA PE=2 SV=1	SPAC12G12.04	202	2.00E-52	COG0459	Chaperonin GroEL (HSP60 family)	K04077	4.00E-43	173	aag:AaeL_AAEL011584	chaperonin GroEL	GO:0006457//protein folding	GO:0000166//nucleotide binding	-
CL1179.Contig5_Dastarcus_helophoroides	1735	152	8.323	gi|164653684|gb|ABY65231.1|	654.4	0	HSP60 [Strongyloides ratti]	sp|O02649|CH60_DROME	648	0	60 kDa heat shock protein, mitochondrial OS=Drosophila melanogaster GN=Hsp60 PE=1 SV=3	SPAC12G12.04	759	0	COG0459	Chaperonin GroEL (HSP60 family)	K04077	0	650	nve:NEMVE_v1g178049	chaperonin GroEL	GO:0042026//protein refolding;GO:0006626//protein targeting to mitochondrion;GO:0006458//'de novo' protein folding;GO:0034605//cellular response to heat	GO:0005524//ATP binding;GO:0051082//unfolded protein binding	GO:0005875//microtubule associated complex;GO:0005743//mitochondrial inner membrane;GO:0005759//mitochondrial matrix;GO:0005811//lipid particle
CL118.Contig1_Dastarcus_helophoroides	488	30	5.8403	--	--	--	--	--	--	--	--	--	--	--	--	--	--	--	--	--	--	-	-	-
CL118.Contig2_Dastarcus_helophoroides	263	15	5.4184	--	--	--	--	--	--	--	--	--	--	--	--	--	--	--	--	--	--	-	-	-
CL1180.Contig1_Dastarcus_helophoroides	279	0	0	gi|270005227|gb|EFA01675.1|	104.8	1.00E-21	hypothetical protein TcasGA2_TC007248 [Tribolium castaneum]	--	--	--	--	--	--	--	--	--	K11671	1.00E-22	104	tca:664556	nuclear factor related to kappa-B-binding protein	-	-	-
CL1180.Contig2_Dastarcus_helophoroides	279	1	0.3405	gi|270005227|gb|EFA01675.1|	120.6	2.00E-26	hypothetical protein TcasGA2_TC007248 [Tribolium castaneum]	--	--	--	--	--	--	--	--	--	K11671	2.00E-27	120	tca:664556	nuclear factor related to kappa-B-binding protein	-	-	-
CL1181.Contig1_Dastarcus_helophoroides	728	37	4.8284	gi|270000920|gb|EEZ97367.1|	61.2	4.00E-08	hypothetical protein TcasGA2_TC011189 [Tribolium castaneum]	sp|Q6ZR52|ZN493_HUMAN	94.4	2.00E-19	Zinc finger protein 493 OS=Homo sapiens GN=ZNF493 PE=2 SV=3	SPAC144.09c	54.7	2.00E-07	COG5048	FOG: Zn-finger	K09228	9.00E-20	97.4	mmu:380850	KRAB domain-containing zinc finger protein	-	-	-
CL1183.Contig1_Dastarcus_helophoroides	560	125	21.206	--	--	--	--	--	--	--	--	--	--	--	--	--	--	--	--	--	--	-	-	-
CL1183.Contig2_Dastarcus_helophoroides	497	12	2.2938	--	--	--	--	--	--	--	--	--	--	--	--	--	--	--	--	--	--	-	-	-
CL1184.Contig1_Dastarcus_helophoroides	493	29	5.5884	gi|270009490|gb|EFA05938.1|	190.7	1.00E-47	hypothetical protein TcasGA2_TC008754 [Tribolium castaneum]	sp|Q54VA8|RRMJ1_DICDI	154	8.00E-38	rRNA methyltransferase 1 homolog OS=Dictyostelium discoideum GN=fsjA PE=3 SV=1	YBR061c	137	9.00E-33	COG0293	23S rRNA methylase	K14864	3.00E-48	190	tca:664604	tRNA (cytidine32/guanosine34-2'-O)-methyltransferase [EC:2.1.1.205]	GO:0006364//rRNA processing;GO:0032259//methylation	GO:0008168//methyltransferase activity	-
CL1184.Contig2_Dastarcus_helophoroides	373	26	6.6222	gi|270009490|gb|EFA05938.1|	101.7	1.00E-20	hypothetical protein TcasGA2_TC008754 [Tribolium castaneum]	sp|Q54VA8|RRMJ1_DICDI	65.9	2.00E-11	rRNA methyltransferase 1 homolog OS=Dictyostelium discoideum GN=fsjA PE=3 SV=1	SPAC4F10.03c	65.9	2.00E-11	COG0293	23S rRNA methylase	K14864	1.00E-21	101	tca:664604	tRNA (cytidine32/guanosine34-2'-O)-methyltransferase [EC:2.1.1.205]	-	-	-
CL1185.Contig1_Dastarcus_helophoroides	740	29	3.7231	--	--	--	--	--	--	--	--	--	--	--	--	--	--	--	--	--	--	-	-	-
CL1185.Contig2_Dastarcus_helophoroides	675	6	0.8445	--	--	--	--	--	--	--	--	--	--	--	--	--	--	--	--	--	--	-	-	-
CL1186.Contig1_Dastarcus_helophoroides	693	225	30.845	gi|357619429|gb|EHJ72011.1|	250.4	5.00E-65	mesenchymal stem cell protein DSCD75 [Danaus plexippus]	sp|Q9W440|THEM6_DROME	218	1.00E-56	UPF0670 protein THEM6 homolog OS=Drosophila melanogaster GN=CG4666 PE=2 SV=1	--	--	--	--	--	--	--	--	--	--	-	-	-
CL1186.Contig2_Dastarcus_helophoroides	632	63	9.4702	gi|357619429|gb|EHJ72011.1|	198.7	1.00E-49	mesenchymal stem cell protein DSCD75 [Danaus plexippus]	sp|Q9W440|THEM6_DROME	179	5.00E-45	UPF0670 protein THEM6 homolog OS=Drosophila melanogaster GN=CG4666 PE=2 SV=1	--	--	--	--	--	--	--	--	--	--	-	-	-
CL1187.Contig1_Dastarcus_helophoroides	459	24	4.9675	--	--	--	--	--	--	--	--	SPAC23H3.11c	87.8	7.00E-18	COG2273	Beta-glucanase/Beta-glucan synthetase	--	--	--	--	--	-	-	-
CL1189.Contig1_Dastarcus_helophoroides	247	3	1.1539	--	--	--	--	--	--	--	--	--	--	--	--	--	--	--	--	--	--	-	-	-
CL1189.Contig2_Dastarcus_helophoroides	223	3	1.2781	--	--	--	--	--	--	--	--	--	--	--	--	--	--	--	--	--	--	-	-	-
CL119.Contig1_Dastarcus_helophoroides	698	78	10.6163	gi|321475312|gb|EFX86275.1|	305.8	1.00E-81	hypothetical protein DAPPUDRAFT_313359 [Daphnia pulex]	sp|Q5ZM98|GRP75_CHICK	304	1.00E-82	Stress-70 protein, mitochondrial OS=Gallus gallus GN=HSPA9 PE=1 SV=1	YEL030w	328	4.00E-90	COG0443	Molecular chaperone	K04043	2.00E-82	305	tad:TRIADDRAFT_64372	molecular chaperone DnaK	GO:0006457//protein folding;GO:0030097//hemopoiesis;GO:0006611//protein export from nucleus;GO:0031101//fin regeneration	GO:0019899//enzyme binding;GO:0005524//ATP binding;GO:0016887//ATPase activity;GO:0051082//unfolded protein binding	GO:0042645//mitochondrial nucleoid;GO:0009986//cell surface
CL119.Contig2_Dastarcus_helophoroides	1327	303	21.6924	gi|167843233|gb|ACA03523.1|	503.4	9.00E-141	heat shock protein 70 precursor [Tigriopus japonicus]	sp|O35501|GRP75_CRIGR	491	2.00E-138	Stress-70 protein, mitochondrial OS=Cricetulus griseus GN=HSPA9 PE=2 SV=1	SPAC664.11	552	4.00E-157	COG0443	Molecular chaperone	K04043	2.00E-139	496	phu:Phum_PHUM362390	molecular chaperone DnaK	GO:0006457//protein folding	GO:0016491//oxidoreductase activity;GO:0005524//ATP binding;GO:0051082//unfolded protein binding	-
CL119.Contig3_Dastarcus_helophoroides	1427	41	2.7296	gi|54262125|ref|NP_958483.2|	648.3	0	stress-70 protein, mitochondrial [Danio rerio] >gi|54035284|gb|AAH83504.1| Heat shock protein 9 [Danio rerio]	sp|Q3ZCH0|GRP75_BOVIN	644	0	Stress-70 protein, mitochondrial OS=Bos taurus GN=HSPA9 PE=2 SV=1	YEL030w	677	0	COG0443	Molecular chaperone	K04043	0	648	dre:373085	molecular chaperone DnaK	GO:0006457//protein folding;GO:0030097//hemopoiesis;GO:0006611//protein export from nucleus;GO:0031101//fin regeneration	GO:0019899//enzyme binding;GO:0005524//ATP binding;GO:0016887//ATPase activity;GO:0051082//unfolded protein binding	GO:0042645//mitochondrial nucleoid;GO:0009986//cell surface
CL119.Contig4_Dastarcus_helophoroides	1089	58	5.0598	gi|348544003|ref|XP_003459471.1|	480.7	5.00E-134	PREDICTED: stress-70 protein, mitochondrial-like [Oreochromis niloticus]	sp|P11141|HSP7F_CAEEL	476	4.00E-134	Heat shock 70 kDa protein F, mitochondrial OS=Caenorhabditis elegans GN=hsp-6 PE=1 SV=2	YEL030w	510	2.00E-144	COG0443	Molecular chaperone	K04043	1.00E-134	479	dre:373085	molecular chaperone DnaK	GO:0006457//protein folding;GO:0030097//hemopoiesis;GO:0006611//protein export from nucleus;GO:0031101//fin regeneration	GO:0019899//enzyme binding;GO:0005524//ATP binding;GO:0016887//ATPase activity;GO:0051082//unfolded protein binding	GO:0042645//mitochondrial nucleoid;GO:0009986//cell surface
CL1191.Contig1_Dastarcus_helophoroides	478	141	28.0238	gi|156553819|ref|XP_001605862.1|	132.9	4.00E-30	PREDICTED: LYR motif-containing protein 5-like [Nasonia vitripennis]	sp|B5FXA0|LYRM5_TAEGU	112	3.00E-25	LYR motif-containing protein 5 OS=Taeniopygia guttata GN=LYRM5 PE=3 SV=1	--	--	--	--	--	--	--	--	--	--	-	-	GO:0005739//mitochondrion
CL1191.Contig2_Dastarcus_helophoroides	437	14	3.0436	gi|156553819|ref|XP_001605862.1|	132.9	4.00E-30	PREDICTED: LYR motif-containing protein 5-like [Nasonia vitripennis]	sp|B5FXA0|LYRM5_TAEGU	112	2.00E-25	LYR motif-containing protein 5 OS=Taeniopygia guttata GN=LYRM5 PE=3 SV=1	--	--	--	--	--	--	--	--	--	--	-	-	GO:0005739//mitochondrion
CL1192.Contig1_Dastarcus_helophoroides	1367	1	0.0695	gi|270013844|gb|EFA10292.1|	456.8	1.00E-126	hypothetical protein TcasGA2_TC012507 [Tribolium castaneum]	sp|Q5XGU5|DNJ6B_XENLA	197	6.00E-50	DnaJ homolog subfamily B member 6-B OS=Xenopus laevis GN=dnajb6-b PE=2 SV=1	TVN0487	92.8	1.00E-18	COG0484	DnaJ-class molecular chaperone with C-terminal Zn finger domain	K09512	3.00E-104	379	tca:660441	DnaJ homolog subfamily B member 6	-	-	-
CL1192.Contig2_Dastarcus_helophoroides	1256	6	0.4538	gi|189241035|ref|XP_971765.2|	397.9	5.00E-109	PREDICTED: similar to mrj CG8448-PA [Tribolium castaneum]	sp|Q5XGU5|DNJ6B_XENLA	216	9.00E-56	DnaJ homolog subfamily B member 6-B OS=Xenopus laevis GN=dnajb6-b PE=2 SV=1	TVN0487	112	2.00E-24	COG0484	DnaJ-class molecular chaperone with C-terminal Zn finger domain	K09512	7.00E-110	397	tca:660441	DnaJ homolog subfamily B member 6	GO:0006457//protein folding	GO:0031072//heat shock protein binding;GO:0051082//unfolded protein binding	-
CL1192.Contig3_Dastarcus_helophoroides	1243	4	0.3057	gi|270013844|gb|EFA10292.1|	456.8	9.00E-127	hypothetical protein TcasGA2_TC012507 [Tribolium castaneum]	sp|Q5XGU5|DNJ6B_XENLA	197	5.00E-50	DnaJ homolog subfamily B member 6-B OS=Xenopus laevis GN=dnajb6-b PE=2 SV=1	TVN0487	92.8	1.00E-18	COG0484	DnaJ-class molecular chaperone with C-terminal Zn finger domain	K09512	3.00E-104	379	tca:660441	DnaJ homolog subfamily B member 6	-	-	-
CL1192.Contig4_Dastarcus_helophoroides	1132	15	1.2589	gi|189241035|ref|XP_971765.2|	397.9	4.00E-109	PREDICTED: similar to mrj CG8448-PA [Tribolium castaneum]	sp|Q5XGU5|DNJ6B_XENLA	216	7.00E-56	DnaJ homolog subfamily B member 6-B OS=Xenopus laevis GN=dnajb6-b PE=2 SV=1	TVN0487	112	2.00E-24	COG0484	DnaJ-class molecular chaperone with C-terminal Zn finger domain	K09512	6.00E-110	397	tca:660441	DnaJ homolog subfamily B member 6	GO:0006457//protein folding	GO:0031072//heat shock protein binding;GO:0051082//unfolded protein binding	-
CL1193.Contig1_Dastarcus_helophoroides	2224	100	4.2717	gi|270006582|gb|EFA03030.1|	1172.5	0	hypothetical protein TcasGA2_TC010455 [Tribolium castaneum]	sp|P70398|USP9X_MOUSE	848	0	Probable ubiquitin carboxyl-terminal hydrolase FAF-X OS=Mus musculus GN=Usp9x PE=1 SV=2	--	--	--	--	--	K11840	0	1172	tca:661487	ubiquitin carboxyl-terminal hydrolase 9/24 [EC:3.1.2.15]	GO:0006511//ubiquitin-dependent protein catabolic process	GO:0005488//binding;GO:0008234//cysteine-type peptidase activity;GO:0004221//ubiquitin thiolesterase activity	-
CL1193.Contig2_Dastarcus_helophoroides	1606	34	2.0113	gi|270006582|gb|EFA03030.1|	785.4	0	hypothetical protein TcasGA2_TC010455 [Tribolium castaneum]	sp|Q93008|USP9X_HUMAN	551	2.00E-156	Probable ubiquitin carboxyl-terminal hydrolase FAF-X OS=Homo sapiens GN=USP9X PE=1 SV=3	--	--	--	--	--	K11840	0	785	tca:661487	ubiquitin carboxyl-terminal hydrolase 9/24 [EC:3.1.2.15]	-	GO:0008233//peptidase activity	-
CL1194.Contig1_Dastarcus_helophoroides	1257	147	11.1101	gi|270008829|gb|EFA05277.1|	716.8	0	hypothetical protein TcasGA2_TC015434 [Tribolium castaneum]	sp|Q8I8U7|TRA1_DROME	557	2.00E-158	Transcription-associated protein 1 OS=Drosophila melanogaster GN=Nipped-A PE=1 SV=3	SPAC1F5.11c	248	1.00E-65	COG5032	Phosphatidylinositol kinase and protein kinases of the PI-3 kinase family	K08874	3.00E-178	625	nvi:100123553	transformation/transcription domain-associated protein	-	GO:0016773//phosphotransferase activity, alcohol group as acceptor;GO:0005488//binding	-
CL1195.Contig1_Dastarcus_helophoroides	1521	48	2.9981	gi|270013997|gb|EFA10445.1|	669.5	0	hypothetical protein TcasGA2_TC012691 [Tribolium castaneum]	sp|P23677|IP3KA_HUMAN	239	9.00E-63	Inositol-trisphosphate 3-kinase A OS=Homo sapiens GN=ITPKA PE=1 SV=1	--	--	--	--	--	K00911	6.00E-171	601	tca:661862	1D-myo-inositol-triphosphate 3-kinase [EC:2.7.1.127]	-	GO:0016301//kinase activity	-
CL1195.Contig2_Dastarcus_helophoroides	1518	48	3.004	gi|91090878|ref|XP_973087.1|	642.9	0	PREDICTED: similar to Inositol 1,4,5-triphosphate kinase 1 CG4026-PA [Tribolium castaneum]	sp|P23677|IP3KA_HUMAN	239	9.00E-63	Inositol-trisphosphate 3-kinase A OS=Homo sapiens GN=ITPKA PE=1 SV=1	--	--	--	--	--	K00911	0	642	tca:661862	1D-myo-inositol-triphosphate 3-kinase [EC:2.7.1.127]	-	GO:0016301//kinase activity	-
CL1195.Contig3_Dastarcus_helophoroides	1352	13	0.9135	gi|91090878|ref|XP_973087.1|	604	5.00E-171	PREDICTED: similar to Inositol 1,4,5-triphosphate kinase 1 CG4026-PA [Tribolium castaneum]	sp|P23677|IP3KA_HUMAN	239	8.00E-63	Inositol-trisphosphate 3-kinase A OS=Homo sapiens GN=ITPKA PE=1 SV=1	--	--	--	--	--	K00911	7.00E-172	603	tca:661862	1D-myo-inositol-triphosphate 3-kinase [EC:2.7.1.127]	-	GO:0016301//kinase activity	-
CL1196.Contig1_Dastarcus_helophoroides	548	16	2.7738	gi|270007165|gb|EFA03613.1|	198.7	1.00E-49	hypothetical protein TcasGA2_TC013701 [Tribolium castaneum]	sp|O54826|AF10_MOUSE	182	5.00E-46	Protein AF-10 OS=Mus musculus GN=Mllt10 PE=1 SV=2	YPR031w	85.5	5.00E-17	COG5141	PHD zinc finger-containing protein	K11348	1.00E-20	99.4	bmy:Bm1_20665	bromodomain and PHD finger-containing protein 1	-	GO:0008270//zinc ion binding	-
CL1196.Contig2_Dastarcus_helophoroides	443	2	0.4289	gi|270007165|gb|EFA03613.1|	198.7	6.00E-50	hypothetical protein TcasGA2_TC013701 [Tribolium castaneum]	sp|O54826|AF10_MOUSE	182	3.00E-46	Protein AF-10 OS=Mus musculus GN=Mllt10 PE=1 SV=2	YPR031w	85.5	3.00E-17	COG5141	PHD zinc finger-containing protein	K11348	8.00E-21	99.4	bmy:Bm1_20665	bromodomain and PHD finger-containing protein 1	-	GO:0008270//zinc ion binding	-
CL1197.Contig1_Dastarcus_helophoroides	733	91	11.7943	gi|270005765|gb|EFA02213.1|	100.1	9.00E-20	hypothetical protein TcasGA2_TC007872 [Tribolium castaneum]	--	--	--	--	--	--	--	--	--	K14688	8.00E-18	90.9	tca:659085	solute carrier family 30 (zinc transporter), member 1	-	-	-
CL1197.Contig2_Dastarcus_helophoroides	643	245	36.1985	gi|270005765|gb|EFA02213.1|	115.9	1.00E-24	hypothetical protein TcasGA2_TC007872 [Tribolium castaneum]	--	--	--	--	--	--	--	--	--	K14688	1.00E-22	106	tca:659085	solute carrier family 30 (zinc transporter), member 1	-	-	-
CL1198.Contig1_Dastarcus_helophoroides	832	58	6.6228	gi|348525954|ref|XP_003450486.1|	63.2	1.00E-08	PREDICTED: stress-induced-phosphoprotein 1-like [Oreochromis niloticus]	sp|O54981|STIP1_CRIGR	209	6.00E-54	Stress-induced-phosphoprotein 1 OS=Cricetulus griseus GN=STIP1 PE=2 SV=1	ECU09g1180	63.2	5.00E-10	COG0457	FOG: TPR repeat	K09553	6.00E-55	214	acs:100563364	stress-induced-phosphoprotein 1	-	-	-
CL1198.Contig2_Dastarcus_helophoroides	244	6	2.3361	gi|340053734|emb|CCC48027.1|	65.9	6.00E-10	putative stress-induced protein sti1 [Trypanosoma vivax Y486]	sp|Q54DA8|STIP1_DICDI	63.5	1.00E-10	Protein STIP1 homolog OS=Dictyostelium discoideum GN=sti1 PE=3 SV=1	--	--	--	--	--	K09553	7.00E-11	65.9	tsp:Tsp_03199	stress-induced-phosphoprotein 1	-	-	-
CL1199.Contig1_Dastarcus_helophoroides	1314	5	0.3615	gi|270012166|gb|EFA08614.1|	25.4	1.00E-35	hypothetical protein TcasGA2_TC006277 [Tribolium castaneum]	--	--	--	--	--	--	--	--	--	--	--	--	--	--	GO:0042048//olfactory behavior	-	-
CL1199.Contig2_Dastarcus_helophoroides	1256	2	0.1513	gi|270012166|gb|EFA08614.1|	171	1.00E-40	hypothetical protein TcasGA2_TC006277 [Tribolium castaneum]	--	--	--	--	--	--	--	--	--	--	--	--	--	--	GO:0042048//olfactory behavior	-	-
CL1199.Contig3_Dastarcus_helophoroides	1208	1	0.0786	gi|270012166|gb|EFA08614.1|	25.4	1.00E-35	hypothetical protein TcasGA2_TC006277 [Tribolium castaneum]	--	--	--	--	--	--	--	--	--	--	--	--	--	--	GO:0042048//olfactory behavior	-	-
CL1199.Contig4_Dastarcus_helophoroides	1150	0	0	gi|270012166|gb|EFA08614.1|	171	9.00E-41	hypothetical protein TcasGA2_TC006277 [Tribolium castaneum]	--	--	--	--	--	--	--	--	--	--	--	--	--	--	GO:0042048//olfactory behavior	-	-
CL1199.Contig5_Dastarcus_helophoroides	915	0	0	gi|270012166|gb|EFA08614.1|	25.4	7.00E-36	hypothetical protein TcasGA2_TC006277 [Tribolium castaneum]	--	--	--	--	--	--	--	--	--	--	--	--	--	--	GO:0042048//olfactory behavior	-	-
CL1199.Contig6_Dastarcus_helophoroides	857	3	0.3326	gi|270012166|gb|EFA08614.1|	171	5.00E-41	hypothetical protein TcasGA2_TC006277 [Tribolium castaneum]	--	--	--	--	--	--	--	--	--	--	--	--	--	--	GO:0042048//olfactory behavior	-	-
CL12.Contig1_Dastarcus_helophoroides	1947	15	0.7319	gi|189241449|ref|XP_973088.2|	380.9	1.00E-103	PREDICTED: similar to GA12518-PA [Tribolium castaneum]	sp|Q960V3|MILT_DROME	206	2.00E-52	Trafficking kinesin-binding protein milt OS=Drosophila melanogaster GN=milt PE=1 SV=1	AF1558	55.1	4.00E-07	COG1196	Chromosome segregation ATPases	K15369	2.00E-104	380	tca:661863	trafficking kinesin-binding protein 1	-	GO:0046872//metal ion binding	GO:0005622//intracellular
CL12.Contig2_Dastarcus_helophoroides	1726	80	4.4034	gi|189241449|ref|XP_973088.2|	380.9	1.00E-103	PREDICTED: similar to GA12518-PA [Tribolium castaneum]	sp|Q960V3|MILT_DROME	206	2.00E-52	Trafficking kinesin-binding protein milt OS=Drosophila melanogaster GN=milt PE=1 SV=1	AF1558	55.1	4.00E-07	COG1196	Chromosome segregation ATPases	K15369	1.00E-104	380	tca:661863	trafficking kinesin-binding protein 1	-	GO:0003676//nucleic acid binding;GO:0008270//zinc ion binding	GO:0005634//nucleus
CL120.Contig1_Dastarcus_helophoroides	472	44	8.8562	gi|189238999|ref|XP_974157.2|	80.9	1.00E-14	PREDICTED: similar to AGAP001553-PA [Tribolium castaneum]	--	--	--	--	--	--	--	--	--	--	--	--	--	--	-	-	-
CL1200.Contig1_Dastarcus_helophoroides	644	13	1.9178	gi|270001544|gb|EEZ97991.1|	185.3	1.00E-45	hypothetical protein TcasGA2_TC000388 [Tribolium castaneum]	sp|O35451|ATF6B_MOUSE	82.4	7.00E-16	Cyclic AMP-dependent transcription factor ATF-6 beta OS=Mus musculus GN=Atf6b PE=2 SV=1	--	--	--	--	--	K09054	2.00E-43	176	tca:663194	activating transcription factor 6	-	-	-
CL1200.Contig2_Dastarcus_helophoroides	644	9	1.3277	gi|270001544|gb|EEZ97991.1|	181.4	2.00E-44	hypothetical protein TcasGA2_TC000388 [Tribolium castaneum]	sp|Q99941|ATF6B_HUMAN	81.3	2.00E-15	Cyclic AMP-dependent transcription factor ATF-6 beta OS=Homo sapiens GN=ATF6B PE=1 SV=2	--	--	--	--	--	K09054	2.00E-42	172	tca:663194	activating transcription factor 6	-	-	-
CL1201.Contig1_Dastarcus_helophoroides	1470	215	13.895	gi|281208281|gb|EFA82459.1|	413.3	1.00E-113	5-methyltetrahydropteroyltriglutamate-homocysteine-S-methyltransferase [Polysphondylium pallidum PN500]	sp|Q54X49|METE_DICDI	407	2.00E-113	5-methyltetrahydropteroyltriglutamate--homocysteine methyltransferase OS=Dictyostelium discoideum GN=metE PE=1 SV=1	YER091c	711	0	COG0620	Methionine synthase II (cobalamin-independent)	K10955	4.00E-10	67	tgu:100220116	intestinal mucin-2	-	-	-
CL1202.Contig1_Dastarcus_helophoroides	205	4	1.8537	--	--	--	--	--	--	--	--	--	--	--	--	--	--	--	--	--	--	-	-	-
CL1202.Contig2_Dastarcus_helophoroides	207	15	6.8843	--	--	--	--	--	--	--	--	--	--	--	--	--	--	--	--	--	--	-	-	-
CL1203.Contig1_Dastarcus_helophoroides	678	2	0.2802	gi|270005232|gb|EFA01680.1|	77.4	5.00E-13	hypothetical protein TcasGA2_TC007254 [Tribolium castaneum]	--	--	--	--	--	--	--	--	--	--	--	--	--	--	-	-	-
CL1203.Contig2_Dastarcus_helophoroides	678	2	0.2802	gi|270005232|gb|EFA01680.1|	77.4	5.00E-13	hypothetical protein TcasGA2_TC007254 [Tribolium castaneum]	--	--	--	--	--	--	--	--	--	--	--	--	--	--	-	-	-
CL1204.Contig1_Dastarcus_helophoroides	905	64	6.7184	gi|347965255|ref|XP_003435739.1|	206.8	1.00E-51	AGAP007012-PB [Anopheles gambiae str. PEST] >gi|333466442|gb|EGK96244.1| AGAP007012-PB [Anopheles gambiae str. PEST]	sp|A6MHQ4|NKAIN_DROME	138	1.00E-32	Sodium/potassium-transporting ATPase subunit beta-1-interacting protein OS=Drosophila melanogaster GN=NKAIN PE=1 SV=1	--	--	--	--	--	--	--	--	--	--	-	-	-
CL1204.Contig2_Dastarcus_helophoroides	534	18	3.2023	gi|189233953|ref|XP_001808193.1|	151	2.00E-35	PREDICTED: similar to GA21502-PA [Tribolium castaneum]	--	--	--	--	--	--	--	--	--	--	--	--	--	--	-	-	-
CL1205.Contig1_Dastarcus_helophoroides	1322	177	12.7197	gi|91090638|ref|XP_976427.1|	280	1.00E-73	PREDICTED: hypothetical protein [Tribolium castaneum] >gi|270013912|gb|EFA10360.1| hypothetical protein TcasGA2_TC012586 [Tribolium castaneum]	--	--	--	--	--	--	--	--	--	--	--	--	--	--	-	-	-
CL1205.Contig2_Dastarcus_helophoroides	1046	10	0.9082	gi|91090638|ref|XP_976427.1|	179.9	1.00E-43	PREDICTED: hypothetical protein [Tribolium castaneum] >gi|270013912|gb|EFA10360.1| hypothetical protein TcasGA2_TC012586 [Tribolium castaneum]	--	--	--	--	--	--	--	--	--	--	--	--	--	--	-	-	-
CL1205.Contig3_Dastarcus_helophoroides	917	66	6.8377	gi|91090638|ref|XP_976427.1|	89.4	2.00E-16	PREDICTED: hypothetical protein [Tribolium castaneum] >gi|270013912|gb|EFA10360.1| hypothetical protein TcasGA2_TC012586 [Tribolium castaneum]	--	--	--	--	--	--	--	--	--	--	--	--	--	--	-	-	-
CL1205.Contig4_Dastarcus_helophoroides	692	24	3.2949	gi|91090638|ref|XP_976427.1|	88.6	2.00E-16	PREDICTED: hypothetical protein [Tribolium castaneum] >gi|270013912|gb|EFA10360.1| hypothetical protein TcasGA2_TC012586 [Tribolium castaneum]	--	--	--	--	--	--	--	--	--	--	--	--	--	--	-	-	-
CL1206.Contig1_Dastarcus_helophoroides	411	55	12.7133	gi|307176986|gb|EFN66292.1|	143.3	3.00E-33	Catalase [Camponotus floridanus]	sp|P90682|CATA_ASCSU	141	4.00E-34	Catalase OS=Ascaris suum GN=CAT PE=2 SV=2	YGR088w	179	1.00E-45	COG0753	Catalase	K03781	2.00E-33	140	ame:443552	catalase [EC:1.11.1.6]	-	GO:0046872//metal ion binding;GO:0016491//oxidoreductase activity	-
CL1206.Contig2_Dastarcus_helophoroides	1712	638	35.404	gi|356651198|gb|AET34916.1|	441.4	6.00E-122	catalase [Macrobrachium rosenbergii]	sp|Q9PWF7|CATA_GLARU	419	1.00E-116	Catalase OS=Glandirana rugosa GN=cat PE=2 SV=3	YGR088w	585	8.00E-167	COG0753	Catalase	K03781	9.00E-120	431	dgr:Dgri_GH14374	catalase [EC:1.11.1.6]	-	-	-
CL1206.Contig3_Dastarcus_helophoroides	453	15	3.1458	gi|373129792|gb|ACI13850.2|	174.5	1.00E-42	catalase [Portunus trituberculatus]	sp|P90682|CATA_ASCSU	171	6.00E-43	Catalase OS=Ascaris suum GN=CAT PE=2 SV=2	YGR088w	195	2.00E-50	COG0753	Catalase	K03781	1.00E-41	168	tad:TRIADDRAFT_63434	catalase [EC:1.11.1.6]	GO:0006979//response to oxidative stress;GO:0008152//metabolic process	GO:0005506//iron ion binding;GO:0004601//peroxidase activity	-
CL1207.Contig1_Dastarcus_helophoroides	1881	293	14.7984	gi|91076314|ref|XP_969681.1|	981.9	0	PREDICTED: similar to spliceosome associated protein [Tribolium castaneum] >gi|270002532|gb|EEZ98979.1| hypothetical protein TcasGA2_TC004839 [Tribolium castaneum]	sp|Q8K4Z5|SF3A1_MOUSE	681	0	Splicing factor 3A subunit 1 OS=Mus musculus GN=Sf3a1 PE=1 SV=1	--	--	--	--	--	K12825	0	981	tca:658179	splicing factor 3A subunit 1	GO:0006396//RNA processing	GO:0003723//RNA binding	-
CL1207.Contig2_Dastarcus_helophoroides	1651	70	4.028	gi|91076314|ref|XP_969681.1|	821.6	0	PREDICTED: similar to spliceosome associated protein [Tribolium castaneum] >gi|270002532|gb|EEZ98979.1| hypothetical protein TcasGA2_TC004839 [Tribolium castaneum]	sp|Q8K4Z5|SF3A1_MOUSE	543	4.00E-154	Splicing factor 3A subunit 1 OS=Mus musculus GN=Sf3a1 PE=1 SV=1	--	--	--	--	--	K12825	0	821	tca:658179	splicing factor 3A subunit 1	GO:0006396//RNA processing	GO:0003723//RNA binding	-
CL1208.Contig1_Dastarcus_helophoroides	2286	64	2.6597	gi|270006053|gb|EFA02501.1|	410.6	1.00E-112	hypothetical protein TcasGA2_TC008197 [Tribolium castaneum]	--	--	--	--	--	--	--	--	--	K14408	8.00E-07	56.6	dvi:Dvir_GJ16693	cleavage stimulation factor subunit 3	-	-	-
CL1208.Contig2_Dastarcus_helophoroides	2265	6	0.2517	gi|270006053|gb|EFA02501.1|	414.1	1.00E-113	hypothetical protein TcasGA2_TC008197 [Tribolium castaneum]	--	--	--	--	--	--	--	--	--	K14408	8.00E-07	56.6	dvi:Dvir_GJ16693	cleavage stimulation factor subunit 3	-	-	-
CL1209.Contig1_Dastarcus_helophoroides	968	3	0.2944	gi|270002403|gb|EEZ98850.1|	312.8	1.00E-83	hypothetical protein TcasGA2_TC004460 [Tribolium castaneum]	sp|Q8K211|COPT1_MOUSE	152	8.00E-37	High affinity copper uptake protein 1 OS=Mus musculus GN=Slc31a1 PE=2 SV=1	--	--	--	--	--	K14686	7.00E-75	281	tca:660576	solute carrier family 31 (copper transporter), member 1	GO:0006825//copper ion transport	-	-
CL1209.Contig2_Dastarcus_helophoroides	938	7	0.709	gi|189234241|ref|XP_976116.2|	291.2	4.00E-77	PREDICTED: similar to high-affinity copper uptake protein isoform 2 [Tribolium castaneum]	sp|Q8K211|COPT1_MOUSE	159	8.00E-39	High affinity copper uptake protein 1 OS=Mus musculus GN=Slc31a1 PE=2 SV=1	--	--	--	--	--	K14686	6.00E-78	291	tca:660576	solute carrier family 31 (copper transporter), member 1	-	-	-
CL1209.Contig3_Dastarcus_helophoroides	901	1	0.1054	gi|270002403|gb|EEZ98850.1|	312.8	1.00E-83	hypothetical protein TcasGA2_TC004460 [Tribolium castaneum]	sp|Q8K211|COPT1_MOUSE	155	1.00E-37	High affinity copper uptake protein 1 OS=Mus musculus GN=Slc31a1 PE=2 SV=1	--	--	--	--	--	K14686	6.00E-75	281	tca:660576	solute carrier family 31 (copper transporter), member 1	-	-	-
CL1209.Contig4_Dastarcus_helophoroides	892	1	0.1065	gi|270002403|gb|EEZ98850.1|	312.8	1.00E-83	hypothetical protein TcasGA2_TC004460 [Tribolium castaneum]	sp|Q8K211|COPT1_MOUSE	152	7.00E-37	High affinity copper uptake protein 1 OS=Mus musculus GN=Slc31a1 PE=2 SV=1	--	--	--	--	--	K14686	6.00E-75	281	tca:660576	solute carrier family 31 (copper transporter), member 1	GO:0006825//copper ion transport	-	-
CL1209.Contig5_Dastarcus_helophoroides	871	0	0	gi|189234241|ref|XP_976116.2|	291.2	3.00E-77	PREDICTED: similar to high-affinity copper uptake protein isoform 2 [Tribolium castaneum]	sp|Q8K211|COPT1_MOUSE	162	1.00E-39	High affinity copper uptake protein 1 OS=Mus musculus GN=Slc31a1 PE=2 SV=1	--	--	--	--	--	K14686	6.00E-78	291	tca:660576	solute carrier family 31 (copper transporter), member 1	-	-	-
CL1209.Contig6_Dastarcus_helophoroides	862	0	0	gi|189234241|ref|XP_976116.2|	291.2	3.00E-77	PREDICTED: similar to high-affinity copper uptake protein isoform 2 [Tribolium castaneum]	sp|Q8K211|COPT1_MOUSE	159	7.00E-39	High affinity copper uptake protein 1 OS=Mus musculus GN=Slc31a1 PE=2 SV=1	--	--	--	--	--	K14686	6.00E-78	291	tca:660576	solute carrier family 31 (copper transporter), member 1	-	-	-
CL121.Contig1_Dastarcus_helophoroides	712	98	13.0762	gi|270012012|gb|EFA08460.1|	251.9	1.00E-65	hypothetical protein TcasGA2_TC006108 [Tribolium castaneum]	sp|P16258|OSBP1_RABIT	145	8.00E-35	Oxysterol-binding protein 1 OS=Oryctolagus cuniculus GN=OSBP PE=1 SV=1	--	--	--	--	--	K08283	2.00E-12	72.8	tad:TRIADDRAFT_22163	Goodpasture-antigen-binding protein kinase [EC:2.7.11.9]	GO:0006810//transport	-	-
CL121.Contig2_Dastarcus_helophoroides	649	134	19.6154	gi|189239791|ref|XP_001811527.1|	223.8	4.00E-57	PREDICTED: similar to oxysterol binding protein [Tribolium castaneum]	sp|P16258|OSBP1_RABIT	157	1.00E-38	Oxysterol-binding protein 1 OS=Oryctolagus cuniculus GN=OSBP PE=1 SV=1	--	--	--	--	--	K08051	5.00E-16	84.7	dre:492502	pleckstrin homology domain containing, family A (phosphoinositide binding specific) member 8	GO:0006869//lipid transport	-	-
CL1210.Contig1_Dastarcus_helophoroides	622	43	6.5677	gi|167518732|ref|XP_001743706.1|	164.9	2.00E-39	hypothetical protein [Monosiga brevicollis MX1] >gi|163777668|gb|EDQ91284.1| predicted protein [Monosiga brevicollis MX1]	sp|P08574|CY1_HUMAN	163	3.00E-40	Cytochrome c1, heme protein, mitochondrial OS=Homo sapiens GN=CYC1 PE=1 SV=3	SPBC29A3.18	183	2.00E-46	COG2857	Cytochrome c1	K00413	4.00E-40	164	ptr:472893	ubiquinol-cytochrome c reductase cytochrome c1 subunit	GO:0006810//transport;GO:0022904//respiratory electron transport chain	GO:0045155//electron transporter, transferring electrons from CoQH2-cytochrome c reductase complex and cytochrome c oxidase complex activity;GO:0020037//heme binding	GO:0005743//mitochondrial inner membrane;GO:0030054//cell junction;GO:0070469//respiratory chain;GO:0016021//integral to membrane
CL1210.Contig2_Dastarcus_helophoroides	517	15	2.7564	gi|167518732|ref|XP_001743706.1|	164.9	1.00E-39	hypothetical protein [Monosiga brevicollis MX1] >gi|163777668|gb|EDQ91284.1| predicted protein [Monosiga brevicollis MX1]	sp|P08574|CY1_HUMAN	163	2.00E-40	Cytochrome c1, heme protein, mitochondrial OS=Homo sapiens GN=CYC1 PE=1 SV=3	SPBC29A3.18	183	1.00E-46	COG2857	Cytochrome c1	K00413	7.00E-40	163	ptr:472893	ubiquinol-cytochrome c reductase cytochrome c1 subunit	GO:0006810//transport;GO:0022904//respiratory electron transport chain	GO:0045155//electron transporter, transferring electrons from CoQH2-cytochrome c reductase complex and cytochrome c oxidase complex activity;GO:0020037//heme binding	GO:0005743//mitochondrial inner membrane;GO:0030054//cell junction;GO:0070469//respiratory chain;GO:0016021//integral to membrane
CL1211.Contig1_Dastarcus_helophoroides	1320	47	3.3827	gi|194898809|ref|XP_001978956.1|	56.2	4.00E-06	GG10928 [Drosophila erecta] >gi|190650659|gb|EDV47914.1| GG10928 [Drosophila erecta]	--	--	--	--	--	--	--	--	--	--	--	--	--	--	-	-	-
CL1211.Contig2_Dastarcus_helophoroides	1286	9	0.6649	gi|194898809|ref|XP_001978956.1|	56.2	3.00E-06	GG10928 [Drosophila erecta] >gi|190650659|gb|EDV47914.1| GG10928 [Drosophila erecta]	--	--	--	--	--	--	--	--	--	--	--	--	--	--	-	-	-
CL1212.Contig1_Dastarcus_helophoroides	3119	57	1.7362	gi|91077850|ref|XP_971897.1|	1486.9	0	PREDICTED: similar to metalloprotease [Tribolium castaneum] >gi|270001475|gb|EEZ97922.1| hypothetical protein TcasGA2_TC000308 [Tribolium castaneum]	sp|Q24K02|IDE_BOVIN	1045	0	Insulin-degrading enzyme OS=Bos taurus GN=IDE PE=2 SV=1	YLR389c	703	0	COG1025	Secreted/periplasmic Zn-dependent peptidases, insulinase-like	K01408	0	1486	tca:660586	insulysin [EC:3.4.24.56]	GO:0006508//proteolysis	GO:0004222//metalloendopeptidase activity;GO:0008270//zinc ion binding	-
CL1212.Contig2_Dastarcus_helophoroides	2917	69	2.2472	gi|91077850|ref|XP_971897.1|	1486.9	0	PREDICTED: similar to metalloprotease [Tribolium castaneum] >gi|270001475|gb|EEZ97922.1| hypothetical protein TcasGA2_TC000308 [Tribolium castaneum]	sp|Q24K02|IDE_BOVIN	1045	0	Insulin-degrading enzyme OS=Bos taurus GN=IDE PE=2 SV=1	YLR389c	703	0	COG1025	Secreted/periplasmic Zn-dependent peptidases, insulinase-like	K01408	0	1486	tca:660586	insulysin [EC:3.4.24.56]	GO:0006508//proteolysis	GO:0004222//metalloendopeptidase activity;GO:0008270//zinc ion binding	-
CL1213.Contig1_Dastarcus_helophoroides	337	7	1.9733	--	--	--	--	--	--	--	--	--	--	--	--	--	--	--	--	--	--	-	-	-
CL1213.Contig2_Dastarcus_helophoroides	315	51	15.3814	--	--	--	--	--	--	--	--	--	--	--	--	--	--	--	--	--	--	-	-	-
CL1214.Contig1_Dastarcus_helophoroides	1167	33	2.6865	gi|270007355|gb|EFA03803.1|	487.3	5.00E-136	hypothetical protein TcasGA2_TC013916 [Tribolium castaneum]	sp|Q6PH85|DCNL2_HUMAN	370	2.00E-102	DCN1-like protein 2 OS=Homo sapiens GN=DCUN1D2 PE=2 SV=1	--	--	--	--	--	K10624	3.00E-39	163	ame:724670	E3 ubiquitin-protein ligase RBBP6 [EC:6.3.2.19]	-	GO:0005509//calcium ion binding	-
CL1214.Contig2_Dastarcus_helophoroides	1037	36	3.2981	gi|270007355|gb|EFA03803.1|	489.2	1.00E-136	hypothetical protein TcasGA2_TC013916 [Tribolium castaneum]	sp|Q6PH85|DCNL2_HUMAN	372	5.00E-103	DCN1-like protein 2 OS=Homo sapiens GN=DCUN1D2 PE=2 SV=1	--	--	--	--	--	K10624	2.00E-39	163	ame:724670	E3 ubiquitin-protein ligase RBBP6 [EC:6.3.2.19]	-	GO:0005509//calcium ion binding	-
CL1215.Contig1_Dastarcus_helophoroides	262	86	31.1841	gi|110671442|gb|ABG81972.1|	144.4	1.00E-33	putative ribosomal protein L15 [Diaphorina citri]	sp|Q86K01|RL15_DICDI	138	2.00E-33	60S ribosomal protein L15 OS=Dictyostelium discoideum GN=rpl15-1 PE=1 SV=1	YMR121c	171	4.00E-43	COG1632	Ribosomal protein L15E	K02877	5.00E-34	142	tad:TRIADDRAFT_63178	large subunit ribosomal protein L15e	GO:0005975//carbohydrate metabolic process;GO:0006412//translation	GO:0016773//phosphotransferase activity, alcohol group as acceptor;GO:0003735//structural constituent of ribosome	GO:0005840//ribosome
CL1215.Contig2_Dastarcus_helophoroides	639	199	29.5861	gi|156357144|ref|XP_001624083.1|	320.9	2.00E-86	predicted protein [Nematostella vectensis] >gi|156210837|gb|EDO31983.1| predicted protein [Nematostella vectensis]	sp|P61314|RL15_RAT	308	5.00E-84	60S ribosomal protein L15 OS=Rattus norvegicus GN=Rpl15 PE=1 SV=2	YMR121c	372	3.00E-103	COG1632	Ribosomal protein L15E	K02877	4.00E-87	320	nve:NEMVE_v1g194235	large subunit ribosomal protein L15e	GO:0019083//viral transcription;GO:0031018//endocrine pancreas development;GO:0006414//translational elongation;GO:0006415//translational termination	GO:0003723//RNA binding;GO:0003735//structural constituent of ribosome	GO:0005829//cytosol;GO:0005840//ribosome
CL1215.Contig3_Dastarcus_helophoroides	618	609	93.6192	gi|156357144|ref|XP_001624083.1|	324.3	2.00E-87	predicted protein [Nematostella vectensis] >gi|156210837|gb|EDO31983.1| predicted protein [Nematostella vectensis]	sp|P61314|RL15_RAT	317	1.00E-86	60S ribosomal protein L15 OS=Rattus norvegicus GN=Rpl15 PE=1 SV=2	YMR121c	389	3.00E-108	COG1632	Ribosomal protein L15E	K02877	3.00E-88	324	nve:NEMVE_v1g194235	large subunit ribosomal protein L15e	GO:0019083//viral transcription;GO:0031018//endocrine pancreas development;GO:0006414//translational elongation;GO:0006415//translational termination	GO:0003723//RNA binding;GO:0003735//structural constituent of ribosome	GO:0005829//cytosol;GO:0005840//ribosome
CL1216.Contig1_Dastarcus_helophoroides	315	6	1.8096	gi|112982713|ref|NP_001037685.1|	34.7	1.00E-06	copper chaperone [Bombyx mori] >gi|110645049|gb|ABG81361.1| copper chaperone [Bombyx mori]	--	--	--	--	YNL259c	62	5.00E-17	COG2608	Copper chaperone	K07213	2.00E-07	39.7	hmg:100215319	copper chaperone	-	-	-
CL1216.Contig2_Dastarcus_helophoroides	289	50	16.4365	gi|221120117|ref|XP_002160755.1|	65.9	6.00E-10	PREDICTED: similar to ATX1 (antioxidant protein 1) homolog 1 [Hydra magnipapillata]	sp|Q9XT28|ATOX1_SHEEP	52.4	2.00E-07	Copper transport protein ATOX1 OS=Ovis aries GN=ATOX1 PE=3 SV=1	YNL259c	92.4	2.00E-19	COG2608	Copper chaperone	K07213	7.00E-11	65.9	hmg:100215319	copper chaperone	-	-	-
CL1217.Contig1_Dastarcus_helophoroides	1672	325	18.4664	gi|270016503|gb|EFA12949.1|	767.7	0	hypothetical protein TcasGA2_TC005069 [Tribolium castaneum]	sp|Q505I0|P4K2A_XENTR	523	5.00E-148	Phosphatidylinositol 4-kinase type 2-alpha OS=Xenopus tropicalis GN=pi4k2a PE=2 SV=2	--	--	--	--	--	K13711	0	751	tca:655570	phosphatidylinositol 4-kinase type 2 [EC:2.7.1.67]	GO:0016310//phosphorylation	GO:0016301//kinase activity;GO:0016773//phosphotransferase activity, alcohol group as acceptor	-
CL1217.Contig2_Dastarcus_helophoroides	889	24	2.5648	gi|270016503|gb|EFA12949.1|	401.4	2.00E-110	hypothetical protein TcasGA2_TC005069 [Tribolium castaneum]	sp|Q28G26|P4K2B_XENTR	306	4.00E-83	Phosphatidylinositol 4-kinase type 2-beta OS=Xenopus tropicalis GN=pi4k2b PE=2 SV=1	--	--	--	--	--	K13711	4.00E-111	401	tca:655570	phosphatidylinositol 4-kinase type 2 [EC:2.7.1.67]	GO:0016310//phosphorylation	GO:0016773//phosphotransferase activity, alcohol group as acceptor;GO:0016301//kinase activity;GO:0000166//nucleotide binding	GO:0044464//cell part
CL1218.Contig1_Dastarcus_helophoroides	542	173	30.3237	gi|148237380|ref|NP_001080270.1|	194.1	2.00E-48	glycerol-3-phosphate dehydrogenase 1-like protein [Xenopus laevis] >gi|82210068|sp|Q801R8.1|GPD1L_XENLA RecName: Full=Glycerol-3-phosphate dehydrogenase 1-like protein >gi|29126822|gb|AAH47958.1| Kiaa0089 protein [Xenopus laevis] >gi|80476298|gb|AAI08482.1| Kiaa0089 protein [Xenopus laevis]	sp|Q801R8|GPD1L_XENLA	194	1.00E-49	Glycerol-3-phosphate dehydrogenase 1-like protein OS=Xenopus laevis GN=gpd1l PE=2 SV=1	YDL022w	240	1.00E-63	COG0240	Glycerol-3-phosphate dehydrogenase	K00006	4.00E-49	194	xla:379962	glycerol-3-phosphate dehydrogenase (NAD+) [EC:1.1.1.8]	GO:0006072//glycerol-3-phosphate metabolic process	GO:0016616//oxidoreductase activity, acting on the CH-OH group of donors, NAD or NADP as acceptor;GO:0050662//coenzyme binding	GO:0005737//cytoplasm
CL1218.Contig2_Dastarcus_helophoroides	1195	211	16.7745	gi|301774018|ref|XP_002922432.1|	323.6	1.00E-86	PREDICTED: glycerol-3-phosphate dehydrogenase [NAD+], cytoplasmic-like [Ailuropoda melanoleuca]	sp|Q5RCE0|GPDA_PONAB	322	1.00E-87	Glycerol-3-phosphate dehydrogenase [NAD(+)], cytoplasmic OS=Pongo abelii GN=GPD1 PE=2 SV=3	YDL022w	462	5.00E-130	COG0240	Glycerol-3-phosphate dehydrogenase	K00006	2.00E-87	323	aml:100473892	glycerol-3-phosphate dehydrogenase (NAD+) [EC:1.1.1.8]	GO:0006072//glycerol-3-phosphate metabolic process;GO:0019432//triglyceride biosynthetic process	GO:0005488//binding;GO:0004367//glycerol-3-phosphate dehydrogenase [NAD+] activity	GO:0005829//cytosol
CL1218.Contig3_Dastarcus_helophoroides	615	183	28.2691	gi|301774018|ref|XP_002922432.1|	146.4	7.00E-34	PREDICTED: glycerol-3-phosphate dehydrogenase [NAD+], cytoplasmic-like [Ailuropoda melanoleuca]	sp|Q5RCE0|GPDA_PONAB	145	8.00E-35	Glycerol-3-phosphate dehydrogenase [NAD(+)], cytoplasmic OS=Pongo abelii GN=GPD1 PE=2 SV=3	YOL059w	236	3.00E-62	COG0240	Glycerol-3-phosphate dehydrogenase	K00006	1.00E-34	146	aml:100473892	glycerol-3-phosphate dehydrogenase (NAD+) [EC:1.1.1.8]	GO:0005975//carbohydrate metabolic process	GO:0005488//binding;GO:0016491//oxidoreductase activity	-
CL1219.Contig1_Dastarcus_helophoroides	300	26	8.2336	--	--	--	--	--	--	--	--	--	--	--	--	--	--	--	--	--	--	-	-	-
CL1219.Contig2_Dastarcus_helophoroides	288	12	3.9584	--	--	--	--	--	--	--	--	--	--	--	--	--	--	--	--	--	--	-	-	-
CL122.Contig1_Dastarcus_helophoroides	293	29	9.403	gi|395504206|ref|XP_003756447.1|	76.6	3.00E-13	PREDICTED: uncharacterized protein LOC100931706 [Sarcophilus harrisii]	--	--	--	--	--	--	--	--	--	--	--	--	--	--	-	-	-
CL122.Contig2_Dastarcus_helophoroides	291	159	51.9087	gi|395504206|ref|XP_003756447.1|	75.1	1.00E-12	PREDICTED: uncharacterized protein LOC100931706 [Sarcophilus harrisii]	--	--	--	--	--	--	--	--	--	--	--	--	--	--	-	-	-
CL1220.Contig1_Dastarcus_helophoroides	857	116	12.8592	gi|189239513|ref|XP_975553.2|	357.1	5.00E-97	PREDICTED: similar to spastin CG5977-PA [Tribolium castaneum]	sp|B4K799|SPAST_DROMO	221	2.00E-57	Spastin OS=Drosophila mojavensis GN=spas PE=3 SV=1	--	--	--	--	--	K13254	8.00E-98	357	tca:664454	spastin [EC:3.6.4.3]	GO:0009987//cellular process;GO:0032502//developmental process	GO:0005488//binding;GO:0016887//ATPase activity	GO:0005815//microtubule organizing center
CL1221.Contig1_Dastarcus_helophoroides	244	11	4.2829	gi|270003489|gb|EEZ99936.1|	130.6	2.00E-29	hypothetical protein TcasGA2_TC002732 [Tribolium castaneum]	sp|Q9CXP4|RHG08_MOUSE	101	4.00E-22	Rho GTPase-activating protein 8 OS=Mus musculus GN=Arhgap8 PE=2 SV=3	--	--	--	--	--	K01514	8.00E-12	68.9	mdo:100017806	exopolyphosphatase [EC:3.6.1.11]	GO:0007165//signal transduction	-	GO:0005622//intracellular
CL1221.Contig2_Dastarcus_helophoroides	243	15	5.8644	gi|270003489|gb|EEZ99936.1|	147.1	2.00E-34	hypothetical protein TcasGA2_TC002732 [Tribolium castaneum]	sp|Q9CXP4|RHG08_MOUSE	107	6.00E-24	Rho GTPase-activating protein 8 OS=Mus musculus GN=Arhgap8 PE=2 SV=3	--	--	--	--	--	K01514	8.00E-15	79	mcc:708898	exopolyphosphatase [EC:3.6.1.11]	GO:0007165//signal transduction	-	GO:0005622//intracellular
CL1222.Contig1_Dastarcus_helophoroides	1032	1219	112.2173	gi|283046726|ref|NP_001164309.1|	303.5	1.00E-80	glutathione peroxidase [Tribolium castaneum]	sp|Q9N2J2|GPX4_BOVIN	197	3.00E-50	Phospholipid hydroperoxide glutathione peroxidase, mitochondrial OS=Bos taurus GN=GPX4 PE=2 SV=2	CC1730	156	6.00E-38	COG0386	Glutathione peroxidase	K00432	3.00E-77	289	tca:658456	glutathione peroxidase [EC:1.11.1.9]	GO:0006979//response to oxidative stress;GO:0055114//oxidation-reduction process	GO:0004602//glutathione peroxidase activity	-
CL1222.Contig2_Dastarcus_helophoroides	263	7	2.5286	--	--	--	--	--	--	--	--	--	--	--	--	--	--	--	--	--	--	-	-	-
CL1223.Contig1_Dastarcus_helophoroides	530	1	0.1793	gi|189236467|ref|XP_974325.2|	190.7	2.00E-47	PREDICTED: similar to Sec24B protein, putative [Tribolium castaneum] >gi|270005372|gb|EFA01820.1| hypothetical protein TcasGA2_TC007422 [Tribolium castaneum]	sp|O95486|SC24A_HUMAN	111	7.00E-25	Protein transport protein Sec24A OS=Homo sapiens GN=SEC24A PE=1 SV=2	SPAC22F8.08	69.3	3.00E-12	COG5028	Vesicle coat complex COPII, subunit SEC24/subunit SFB2/subunit SFB3	K14007	4.00E-48	190	tca:663174	protein transport protein SEC24	GO:0006886//intracellular protein transport;GO:0006888//ER to Golgi vesicle-mediated transport	GO:0008270//zinc ion binding	GO:0030127//COPII vesicle coat
CL1223.Contig2_Dastarcus_helophoroides	529	69	12.3917	gi|189236467|ref|XP_974325.2|	195.7	7.00E-49	PREDICTED: similar to Sec24B protein, putative [Tribolium castaneum] >gi|270005372|gb|EFA01820.1| hypothetical protein TcasGA2_TC007422 [Tribolium castaneum]	sp|O95486|SC24A_HUMAN	114	9.00E-26	Protein transport protein Sec24A OS=Homo sapiens GN=SEC24A PE=1 SV=2	SPAC22F8.08	70.1	2.00E-12	COG5028	Vesicle coat complex COPII, subunit SEC24/subunit SFB2/subunit SFB3	K14007	1.00E-49	195	tca:663174	protein transport protein SEC24	GO:0006886//intracellular protein transport;GO:0006888//ER to Golgi vesicle-mediated transport	GO:0008270//zinc ion binding	GO:0030127//COPII vesicle coat
CL1224.Contig1_Dastarcus_helophoroides	304	22	6.8752	gi|270001097|gb|EEZ97544.1|	87	2.00E-16	hypothetical protein TcasGA2_TC011394 [Tribolium castaneum]	sp|O35413|SRBS2_RAT	65.1	3.00E-11	Sorbin and SH3 domain-containing protein 2 OS=Rattus norvegicus GN=Sorbs2 PE=1 SV=2	--	--	--	--	--	K06086	2.00E-11	67.8	dre:100002756	sorbin and SH3 domain containing 1	-	-	-
CL1224.Contig2_Dastarcus_helophoroides	304	19	5.9377	gi|270001097|gb|EEZ97544.1|	71.2	1.00E-11	hypothetical protein TcasGA2_TC011394 [Tribolium castaneum]	sp|O35413|SRBS2_RAT	57.8	5.00E-09	Sorbin and SH3 domain-containing protein 2 OS=Rattus norvegicus GN=Sorbs2 PE=1 SV=2	--	--	--	--	--	K06086	2.00E-09	61.2	tad:TRIADDRAFT_55897	sorbin and SH3 domain containing 1	-	-	-
CL1225.Contig1_Dastarcus_helophoroides	571	0	0	gi|123498752|ref|XP_001327465.1|	244.2	2.00E-63	hypothetical protein [Trichomonas vaginalis G3] >gi|121910395|gb|EAY15242.1| hypothetical protein TVAG_393850 [Trichomonas vaginalis G3]	sp|Q54K91|ACH1_DICDI	232	4.00E-61	Acetyl-CoA hydrolase OS=Dictyostelium discoideum GN=ach1 PE=3 SV=1	YBL015w	302	3.00E-82	COG0427	Acetyl-CoA hydrolase	--	--	--	--	--	-	GO:0003824//catalytic activity	-
CL1225.Contig2_Dastarcus_helophoroides	479	13	2.5784	gi|328869311|gb|EGG17689.1|	198	1.00E-49	acetyl-coA hydrolase [Dictyostelium fasciculatum]	sp|Q54K91|ACH1_DICDI	197	8.00E-51	Acetyl-CoA hydrolase OS=Dictyostelium discoideum GN=ach1 PE=3 SV=1	YBL015w	246	2.00E-65	COG0427	Acetyl-CoA hydrolase	--	--	--	--	--	-	GO:0003824//catalytic activity	-
CL1225.Contig3_Dastarcus_helophoroides	462	26	5.3465	gi|290994174|ref|XP_002679707.1|	211.5	9.00E-54	predicted protein [Naegleria gruberi] >gi|284093325|gb|EFC46963.1| predicted protein [Naegleria gruberi]	sp|Q54K91|ACH1_DICDI	209	3.00E-54	Acetyl-CoA hydrolase OS=Dictyostelium discoideum GN=ach1 PE=3 SV=1	YBL015w	257	7.00E-69	COG0427	Acetyl-CoA hydrolase	--	--	--	--	--	GO:0006084//acetyl-CoA metabolic process	GO:0016740//transferase activity	GO:0005737//cytoplasm
CL1226.Contig1_Dastarcus_helophoroides	303	8	2.5083	--	--	--	--	--	--	--	--	--	--	--	--	--	--	--	--	--	--	-	-	-
CL1226.Contig2_Dastarcus_helophoroides	290	37	12.121	--	--	--	--	--	--	--	--	--	--	--	--	--	--	--	--	--	--	-	-	-
CL1227.Contig1_Dastarcus_helophoroides	2436	565	22.0347	gi|91076782|ref|XP_967792.1|	68.9	1.00E-09	PREDICTED: similar to sphingosine phosphate lyase isoform 1 [Tribolium castaneum] >gi|270001960|gb|EEZ98407.1| hypothetical protein TcasGA2_TC000875 [Tribolium castaneum]	sp|Q9V7Y2|SGPL_DROME	361	8.00E-112	Sphingosine-1-phosphate lyase OS=Drosophila melanogaster GN=Sply PE=2 SV=1	YDR294c	281	5.00E-75	COG0076	Glutamate decarboxylase and related PLP-dependent proteins	K01634	4.00E-128	413	tca:662753	sphinganine-1-phosphate aldolase [EC:4.1.2.27]	GO:0030149//sphingolipid catabolic process;GO:0019752//carboxylic acid metabolic process	GO:0030170//pyridoxal phosphate binding;GO:0008117//sphinganine-1-phosphate aldolase activity;GO:0016831//carboxy-lyase activity	GO:0030176//integral to endoplasmic reticulum membrane
CL1228.Contig1_Dastarcus_helophoroides	917	129	13.3646	gi|260837226|ref|XP_002613606.1|	55.8	3.00E-06	hypothetical protein BRAFLDRAFT_93649 [Branchiostoma floridae] >gi|229298992|gb|EEN69615.1| hypothetical protein BRAFLDRAFT_93649 [Branchiostoma floridae]	sp|P52746|ZN142_HUMAN	75.5	2.00E-13	Zinc finger protein 142 OS=Homo sapiens GN=ZNF142 PE=1 SV=4	ECU03g0790	49.7	7.00E-06	COG5048	FOG: Zn-finger	K09228	1.00E-13	77.4	bfo:BRAFLDRAFT_66688	KRAB domain-containing zinc finger protein	-	-	-
CL1228.Contig2_Dastarcus_helophoroides	327	15	4.3579	--	--	--	--	--	--	--	--	--	--	--	--	--	--	--	--	--	--	-	-	-
CL1229.Contig1_Dastarcus_helophoroides	731	59	7.6678	gi|270005331|gb|EFA01779.1|	285.8	1.00E-75	hypothetical protein TcasGA2_TC007380 [Tribolium castaneum]	--	--	--	--	--	--	--	--	--	--	--	--	--	--	-	-	-
CL123.Contig1_Dastarcus_helophoroides	277	4	1.3719	gi|345495956|ref|XP_003427610.1|	54.3	1.00E-06	PREDICTED: gamma-1-syntrophin-like [Nasonia vitripennis]	--	--	--	--	--	--	--	--	--	--	--	--	--	--	-	-	-
CL123.Contig2_Dastarcus_helophoroides	233	5	2.0387	--	--	--	--	--	--	--	--	--	--	--	--	--	--	--	--	--	--	-	-	-
CL1230.Contig1_Dastarcus_helophoroides	522	82	14.9238	--	--	--	--	--	--	--	--	SPAC1071.10c	181	6.00E-46	COG0474	Cation transport ATPase	--	--	--	--	--	-	-	-
CL1230.Contig2_Dastarcus_helophoroides	226	37	15.5535	gi|30315293|gb|AAP30857.1|	107.5	1.00E-22	P-type H+-ATPase [Trypanosoma brucei]	sp|P12522|ATXB_LEIDO	105	3.00E-23	Probable proton ATPase 1B OS=Leishmania donovani GN=H1B PE=2 SV=1	SPAC1071.10c	139	1.00E-33	COG0474	Cation transport ATPase	K05853	7.00E-14	75.9	dya:Dyak_GE11511	Ca2+ transporting ATPase, sarcoplasmic/endoplasmic reticulum [EC:3.6.3.8]	GO:0006200//ATP catabolic process;GO:0006754//ATP biosynthetic process;GO:0015992//proton transport	GO:0008553//hydrogen-exporting ATPase activity, phosphorylative mechanism;GO:0046872//metal ion binding;GO:0005524//ATP binding	GO:0016021//integral to membrane
CL1230.Contig3_Dastarcus_helophoroides	704	101	13.6296	gi|407405107|gb|EKF30269.1|	63.2	1.00E-08	proton motive ATPase, putative [Trypanosoma cruzi marinkellei]	sp|P54679|PMA1_DICDI	54.3	2.00E-07	Probable plasma membrane ATPase OS=Dictyostelium discoideum GN=patB PE=2 SV=2	SPAC1071.10c	330	2.00E-90	COG0474	Cation transport ATPase	--	--	--	--	--	-	-	-
CL1230.Contig4_Dastarcus_helophoroides	868	580	63.4811	gi|407405107|gb|EKF30269.1|	137.1	9.00E-31	proton motive ATPase, putative [Trypanosoma cruzi marinkellei]	sp|P54679|PMA1_DICDI	126	5.00E-29	Probable plasma membrane ATPase OS=Dictyostelium discoideum GN=patB PE=2 SV=2	SPAC1071.10c	426	3.00E-119	COG0474	Cation transport ATPase	K01544	1.00E-12	74.3	tgu:100230086	non-gastric H+/K+-exchanging ATPase [EC:3.6.3.10]	-	GO:0016787//hydrolase activity	-
CL1231.Contig1_Dastarcus_helophoroides	762	110	13.7143	gi|327282770|ref|XP_003226115.1|	210.3	7.00E-53	PREDICTED: 40S ribosomal protein S7-like [Anolis carolinensis]	sp|P62083|RS7_RAT	206	6.00E-53	40S ribosomal protein S7 OS=Rattus norvegicus GN=Rps7 PE=1 SV=1	--	--	--	--	--	K02993	1.00E-53	210	acs:100552878	small subunit ribosomal protein S7e	GO:0019083//viral transcription;GO:0031018//endocrine pancreas development;GO:0006364//rRNA processing;GO:0006414//translational elongation;GO:0042274//ribosomal small subunit biogenesis;GO:0006415//translational termination	GO:0003723//RNA binding;GO:0005515//protein binding	GO:0005730//nucleolus;GO:0022627//cytosolic small ribosomal subunit;GO:0030686//90S preribosome;GO:0032040//small-subunit processome
CL1231.Contig2_Dastarcus_helophoroides	619	27	4.1439	gi|327282770|ref|XP_003226115.1|	211.1	2.00E-53	PREDICTED: 40S ribosomal protein S7-like [Anolis carolinensis]	sp|P62083|RS7_RAT	206	2.00E-53	40S ribosomal protein S7 OS=Rattus norvegicus GN=Rps7 PE=1 SV=1	--	--	--	--	--	K02993	4.00E-54	211	acs:100552878	small subunit ribosomal protein S7e	GO:0019083//viral transcription;GO:0031018//endocrine pancreas development;GO:0006364//rRNA processing;GO:0006414//translational elongation;GO:0042274//ribosomal small subunit biogenesis;GO:0006415//translational termination	GO:0003723//RNA binding;GO:0005515//protein binding	GO:0005730//nucleolus;GO:0022627//cytosolic small ribosomal subunit;GO:0030686//90S preribosome;GO:0032040//small-subunit processome
CL1232.Contig1_Dastarcus_helophoroides	1467	994	64.3713	gi|195397583|ref|XP_002057408.1|	490	1.00E-136	GJ17070 [Drosophila virilis] >gi|194147175|gb|EDW62894.1| GJ17070 [Drosophila virilis]	sp|Q0QHL3|CISY_GLOMM	487	2.00E-137	Probable citrate synthase, mitochondrial OS=Glossina morsitans morsitans PE=2 SV=1	YNR001c	475	1.00E-133	COG0372	Citrate synthase	K01647	2.00E-137	489	dvi:Dvir_GJ17070	citrate synthase [EC:2.3.3.1]	GO:0005975//carbohydrate metabolic process;GO:0006099//tricarboxylic acid cycle	GO:0004108//citrate (Si)-synthase activity	GO:0005875//microtubule associated complex;GO:0005759//mitochondrial matrix
CL1233.Contig1_Dastarcus_helophoroides	1692	148	8.3099	gi|91086685|ref|XP_969056.1|	840.1	0	PREDICTED: similar to ubiquitin specific peptidase 14 [Tribolium castaneum] >gi|270009745|gb|EFA06193.1| hypothetical protein TcasGA2_TC009042 [Tribolium castaneum]	sp|Q9JMA1|UBP14_MOUSE	620	3.00E-177	Ubiquitin carboxyl-terminal hydrolase 14 OS=Mus musculus GN=Usp14 PE=1 SV=3	YJL197w	52.4	2.00E-06	COG5560	Ubiquitin C-terminal hydrolase	K11843	0	840	tca:657507	ubiquitin carboxyl-terminal hydrolase 14 [EC:3.1.2.15]	GO:0006511//ubiquitin-dependent protein catabolic process	GO:0008234//cysteine-type peptidase activity;GO:0004221//ubiquitin thiolesterase activity	-
CL1233.Contig2_Dastarcus_helophoroides	1564	7	0.4252	gi|91086685|ref|XP_969056.1|	834.3	0	PREDICTED: similar to ubiquitin specific peptidase 14 [Tribolium castaneum] >gi|270009745|gb|EFA06193.1| hypothetical protein TcasGA2_TC009042 [Tribolium castaneum]	sp|Q9JMA1|UBP14_MOUSE	618	1.00E-176	Ubiquitin carboxyl-terminal hydrolase 14 OS=Mus musculus GN=Usp14 PE=1 SV=3	YJL197w	52.4	2.00E-06	COG5560	Ubiquitin C-terminal hydrolase	K11843	0	834	tca:657507	ubiquitin carboxyl-terminal hydrolase 14 [EC:3.1.2.15]	GO:0006511//ubiquitin-dependent protein catabolic process	GO:0008234//cysteine-type peptidase activity;GO:0004221//ubiquitin thiolesterase activity	-
CL1234.Contig1_Dastarcus_helophoroides	364	11	2.871	gi|241068495|ref|XP_002408450.1|	65.5	8.00E-10	ribonuclease inhibitor, putative [Ixodes scapularis] >gi|215492438|gb|EEC02079.1| ribonuclease inhibitor, putative, partial [Ixodes scapularis]	--	--	--	--	--	--	--	--	--	--	--	--	--	--	-	-	-
CL1234.Contig2_Dastarcus_helophoroides	205	11	5.0977	--	--	--	--	--	--	--	--	--	--	--	--	--	--	--	--	--	--	-	-	-
CL1234.Contig3_Dastarcus_helophoroides	624	64	9.7439	gi|241068495|ref|XP_002408450.1|	85.9	1.00E-15	ribonuclease inhibitor, putative [Ixodes scapularis] >gi|215492438|gb|EEC02079.1| ribonuclease inhibitor, putative, partial [Ixodes scapularis]	--	--	--	--	--	--	--	--	--	--	--	--	--	--	-	-	-
CL1234.Contig4_Dastarcus_helophoroides	258	22	8.101	gi|241116834|ref|XP_002401630.1|	53.9	2.00E-06	conserved hypothetical protein [Ixodes scapularis] >gi|215493174|gb|EEC02815.1| conserved hypothetical protein [Ixodes scapularis]	--	--	--	--	--	--	--	--	--	--	--	--	--	--	-	-	-
CL1235.Contig1_Dastarcus_helophoroides	629	59	8.9112	gi|241828018|ref|XP_002416659.1|	92.8	1.00E-17	conserved hypothetical protein [Ixodes scapularis] >gi|215511123|gb|EEC20576.1| conserved hypothetical protein [Ixodes scapularis]	sp|Q8T3C8|MTFP1_CAEEL	89.4	5.00E-18	Mitochondrial fission process protein 1 OS=Caenorhabditis elegans GN=mtp-18 PE=3 SV=2	--	--	--	--	--	--	--	--	--	--	-	-	-
CL1235.Contig2_Dastarcus_helophoroides	601	8	1.2646	gi|332376803|gb|AEE63541.1|	41.2	2.00E-14	unknown [Dendroctonus ponderosae]	sp|Q8T3C8|MTFP1_CAEEL	52.8	9.00E-14	Mitochondrial fission process protein 1 OS=Caenorhabditis elegans GN=mtp-18 PE=3 SV=2	--	--	--	--	--	--	--	--	--	--	-	-	-
CL1236.Contig1_Dastarcus_helophoroides	655	5	0.7252	gi|294878995|ref|XP_002768542.1|	241.5	2.00E-62	ribosomal protein S23, putative [Perkinsus marinus ATCC 50983] >gi|294891116|ref|XP_002773428.1| ribosomal protein S23, putative [Perkinsus marinus ATCC 50983] >gi|294925484|ref|XP_002778933.1| ribosomal protein S23, putative [Perkinsus marinus ATCC 50983] >gi|294929793|ref|XP_002779371.1| ribosomal protein S23, putative [Perkinsus marinus ATCC 50983] >gi|239871116|gb|EER01260.1| ribosomal protei…	sp|Q9GRJ3|RS23_LUMRU	232	6.00E-61	40S ribosomal protein S23 OS=Lumbricus rubellus GN=RPS23 PE=2 SV=1	YPR132w	281	8.00E-76	COG0048	Ribosomal protein S12	K02973	3.00E-62	238	nve:NEMVE_v1g187690	small subunit ribosomal protein S23e	GO:0006412//translation	GO:0003735//structural constituent of ribosome	GO:0022627//cytosolic small ribosomal subunit
CL1236.Contig2_Dastarcus_helophoroides	655	178	25.8175	gi|294878995|ref|XP_002768542.1|	241.9	1.00E-62	ribosomal protein S23, putative [Perkinsus marinus ATCC 50983] >gi|294891116|ref|XP_002773428.1| ribosomal protein S23, putative [Perkinsus marinus ATCC 50983] >gi|294925484|ref|XP_002778933.1| ribosomal protein S23, putative [Perkinsus marinus ATCC 50983] >gi|294929793|ref|XP_002779371.1| ribosomal protein S23, putative [Perkinsus marinus ATCC 50983] >gi|239871116|gb|EER01260.1| ribosomal protei…	sp|Q9GRJ3|RS23_LUMRU	232	4.00E-61	40S ribosomal protein S23 OS=Lumbricus rubellus GN=RPS23 PE=2 SV=1	YPR132w	281	6.00E-76	COG0048	Ribosomal protein S12	K02973	3.00E-62	238	nve:NEMVE_v1g187690	small subunit ribosomal protein S23e	GO:0006412//translation	GO:0003735//structural constituent of ribosome	GO:0022627//cytosolic small ribosomal subunit
CL1236.Contig3_Dastarcus_helophoroides	596	36	5.7384	gi|294878995|ref|XP_002768542.1|	241.5	1.00E-62	ribosomal protein S23, putative [Perkinsus marinus ATCC 50983] >gi|294891116|ref|XP_002773428.1| ribosomal protein S23, putative [Perkinsus marinus ATCC 50983] >gi|294925484|ref|XP_002778933.1| ribosomal protein S23, putative [Perkinsus marinus ATCC 50983] >gi|294929793|ref|XP_002779371.1| ribosomal protein S23, putative [Perkinsus marinus ATCC 50983] >gi|239871116|gb|EER01260.1| ribosomal protei…	sp|Q9GRJ3|RS23_LUMRU	232	5.00E-61	40S ribosomal protein S23 OS=Lumbricus rubellus GN=RPS23 PE=2 SV=1	YPR132w	281	7.00E-76	COG0048	Ribosomal protein S12	K02973	3.00E-62	238	nve:NEMVE_v1g187690	small subunit ribosomal protein S23e	GO:0006412//translation	GO:0003735//structural constituent of ribosome	GO:0022627//cytosolic small ribosomal subunit
CL1237.Contig1_Dastarcus_helophoroides	557	7083	1208.0865	--	--	--	--	--	--	--	--	--	--	--	--	--	--	--	--	--	--	-	-	-
CL1238.Contig1_Dastarcus_helophoroides	807	1	0.1177	gi|189236701|ref|XP_001815591.1|	146	1.00E-33	PREDICTED: similar to novel KRAB box and zinc finger, C2H2 type domain containing protein [Tribolium castaneum] >gi|270005155|gb|EFA01603.1| hypothetical protein TcasGA2_TC007168 [Tribolium castaneum]	sp|A6NK75|ZNF98_HUMAN	177	2.00E-44	Zinc finger protein 98 OS=Homo sapiens GN=ZNF98 PE=2 SV=4	SPAC144.09c	75.9	8.00E-14	COG5048	FOG: Zn-finger	K09228	8.00E-47	187	dre:100536072	KRAB domain-containing zinc finger protein	-	-	-
CL1238.Contig2_Dastarcus_helophoroides	806	1	0.1179	gi|189236701|ref|XP_001815591.1|	146	1.00E-33	PREDICTED: similar to novel KRAB box and zinc finger, C2H2 type domain containing protein [Tribolium castaneum] >gi|270005155|gb|EFA01603.1| hypothetical protein TcasGA2_TC007168 [Tribolium castaneum]	sp|A6NK75|ZNF98_HUMAN	177	2.00E-44	Zinc finger protein 98 OS=Homo sapiens GN=ZNF98 PE=2 SV=4	SPAC144.09c	75.9	8.00E-14	COG5048	FOG: Zn-finger	K09228	8.00E-47	187	dre:100536072	KRAB domain-containing zinc finger protein	-	-	-
CL1238.Contig3_Dastarcus_helophoroides	399	1	0.2381	gi|30843228|gb|AAO21805.1|	58.5	9.00E-08	Y-linked zinc finger protein 2 [Mus cookii]	sp|P20662|ZFY2_MOUSE	57.4	8.00E-09	Zinc finger Y-chromosomal protein 2 OS=Mus musculus GN=Zfy2 PE=2 SV=2	--	--	--	--	--	K09228	4.00E-07	53.5	phu:Phum_PHUM446350	KRAB domain-containing zinc finger protein	-	-	-
CL1238.Contig4_Dastarcus_helophoroides	398	0	0	gi|242018903|ref|XP_002429908.1|	58.2	1.00E-07	zinc finger protein, putative [Pediculus humanus corporis] >gi|212514954|gb|EEB17170.1| zinc finger protein, putative [Pediculus humanus corporis]	sp|P20662|ZFY2_MOUSE	57.4	8.00E-09	Zinc finger Y-chromosomal protein 2 OS=Mus musculus GN=Zfy2 PE=2 SV=2	--	--	--	--	--	K09228	4.00E-08	56.6	phu:Phum_PHUM446350	KRAB domain-containing zinc finger protein	-	-	-
CL1239.Contig1_Dastarcus_helophoroides	1091	2152	187.3931	gi|196013257|ref|XP_002116490.1|	206.8	1.00E-51	hypothetical protein TRIADDRAFT_60455 [Trichoplax adhaerens] >gi|190581081|gb|EDV21160.1| hypothetical protein TRIADDRAFT_60455 [Trichoplax adhaerens]	sp|Q17334|ADH1_CAEEL	114	5.00E-25	Alcohol dehydrogenase 1 OS=Caenorhabditis elegans GN=sodh-1 PE=1 SV=2	BS_adhA	202	6.00E-52	COG1064	Zn-dependent alcohol dehydrogenases	K13953	2.00E-24	114	cel:K12G11.3	alcohol dehydrogenase, propanol-preferring [EC:1.1.1.1]	-	GO:0003824//catalytic activity	-
CL1239.Contig2_Dastarcus_helophoroides	219	12	5.2056	--	--	--	--	--	--	--	--	L55758	52	3.00E-07	COG1064	Zn-dependent alcohol dehydrogenases	--	--	--	--	--	-	-	-
CL124.Contig1_Dastarcus_helophoroides	1330	45	3.2144	gi|91080681|ref|XP_975202.1|	560.5	6.00E-158	PREDICTED: similar to ccr4-associated factor [Tribolium castaneum] >gi|270005851|gb|EFA02299.1| hypothetical protein TcasGA2_TC007964 [Tribolium castaneum]	sp|Q60809|CNOT7_MOUSE	433	5.00E-121	CCR4-NOT transcription complex subunit 7 OS=Mus musculus GN=Cnot7 PE=1 SV=1	SPCC18.06c	301	2.00E-81	COG5228	mRNA deadenylase subunit	K12581	9.00E-159	560	tca:664092	CCR4-NOT transcription complex subunit 7/8	-	GO:0003676//nucleic acid binding	GO:0005634//nucleus
CL124.Contig2_Dastarcus_helophoroides	1237	9	0.6912	gi|91080681|ref|XP_975202.1|	560.5	6.00E-158	PREDICTED: similar to ccr4-associated factor [Tribolium castaneum] >gi|270005851|gb|EFA02299.1| hypothetical protein TcasGA2_TC007964 [Tribolium castaneum]	sp|Q60809|CNOT7_MOUSE	433	4.00E-121	CCR4-NOT transcription complex subunit 7 OS=Mus musculus GN=Cnot7 PE=1 SV=1	SPCC18.06c	301	2.00E-81	COG5228	mRNA deadenylase subunit	K12581	8.00E-159	560	tca:664092	CCR4-NOT transcription complex subunit 7/8	-	GO:0003676//nucleic acid binding	GO:0005634//nucleus
CL1240.Contig1_Dastarcus_helophoroides	863	81	8.9168	gi|270009406|gb|EFA05854.1|	311.2	3.00E-83	hypothetical protein TcasGA2_TC008649 [Tribolium castaneum]	sp|Q91YN9|BAG2_MOUSE	113	6.00E-25	BAG family molecular chaperone regulator 2 OS=Mus musculus GN=Bag2 PE=1 SV=1	--	--	--	--	--	K09556	6.00E-80	297	tca:663273	BCL2-associated athanogene 2	-	-	-
CL1240.Contig2_Dastarcus_helophoroides	848	27	3.0249	gi|270009406|gb|EFA05854.1|	302.4	1.00E-80	hypothetical protein TcasGA2_TC008649 [Tribolium castaneum]	sp|Q91YN9|BAG2_MOUSE	104	3.00E-22	BAG family molecular chaperone regulator 2 OS=Mus musculus GN=Bag2 PE=1 SV=1	--	--	--	--	--	K09556	3.00E-77	288	tca:663273	BCL2-associated athanogene 2	-	-	-
CL1241.Contig1_Dastarcus_helophoroides	412	63	14.5271	gi|270001378|gb|EEZ97825.1|	143.7	2.00E-33	hypothetical protein TcasGA2_TC000192 [Tribolium castaneum]	sp|Q92900|RENT1_HUMAN	87.4	8.00E-18	Regulator of nonsense transcripts 1 OS=Homo sapiens GN=UPF1 PE=1 SV=2	--	--	--	--	--	K14326	3.00E-30	130	tca:662109	regulator of nonsense transcripts 1 [EC:3.6.4.-]	-	GO:0005488//binding;GO:0016787//hydrolase activity	-
CL1241.Contig2_Dastarcus_helophoroides	353	16	4.3061	gi|270001378|gb|EEZ97825.1|	143.7	2.00E-33	hypothetical protein TcasGA2_TC000192 [Tribolium castaneum]	sp|Q92900|RENT1_HUMAN	87.4	6.00E-18	Regulator of nonsense transcripts 1 OS=Homo sapiens GN=UPF1 PE=1 SV=2	--	--	--	--	--	K14326	3.00E-30	130	tca:662109	regulator of nonsense transcripts 1 [EC:3.6.4.-]	-	GO:0005488//binding;GO:0016787//hydrolase activity	-
CL1242.Contig1_Dastarcus_helophoroides	1324	59	4.2335	gi|157783854|gb|ABV72698.1|	361.3	5.00E-98	nicotinic acetylcholine receptor alpha 9 subunit [Tribolium castaneum]	sp|Q9R0W9|ACHA6_MOUSE	165	2.00E-40	Neuronal acetylcholine receptor subunit alpha-6 OS=Mus musculus GN=Chrna6 PE=2 SV=2	--	--	--	--	--	K04808	9.00E-40	165	mmu:11440	nicotinic acetylcholine receptor alpha-6	GO:0006810//transport	-	GO:0016020//membrane
CL1242.Contig2_Dastarcus_helophoroides	1230	22	1.6992	gi|157783854|gb|ABV72698.1|	361.3	5.00E-98	nicotinic acetylcholine receptor alpha 9 subunit [Tribolium castaneum]	sp|Q9R0W9|ACHA6_MOUSE	165	2.00E-40	Neuronal acetylcholine receptor subunit alpha-6 OS=Mus musculus GN=Chrna6 PE=2 SV=2	--	--	--	--	--	K04808	8.00E-40	165	mmu:11440	nicotinic acetylcholine receptor alpha-6	GO:0006810//transport	-	GO:0016020//membrane
CL1243.Contig1_Dastarcus_helophoroides	1931	55	2.7059	gi|270003263|gb|EEZ99710.1|	525.4	3.00E-147	hypothetical protein TcasGA2_TC002471 [Tribolium castaneum]	sp|O00391|QSOX1_HUMAN	280	1.00E-74	Sulfhydryl oxidase 1 OS=Homo sapiens GN=QSOX1 PE=1 SV=3	BS_yuaG	84.3	7.00E-16	COG2268	Uncharacterized protein conserved in bacteria	K10758	5.00E-107	389	nvi:100118345	thiol oxidase [EC:1.8.3.2]	-	-	-
CL1243.Contig2_Dastarcus_helophoroides	1808	92	4.8342	gi|91079919|ref|XP_967329.1|	522.7	2.00E-146	PREDICTED: similar to AGAP007491-PA [Tribolium castaneum]	sp|O00391|QSOX1_HUMAN	280	1.00E-74	Sulfhydryl oxidase 1 OS=Homo sapiens GN=QSOX1 PE=1 SV=3	SPAC1F5.02	51.6	4.00E-06	COG0526	Thiol-disulfide isomerase and thioredoxins	K10758	2.00E-106	387	nvi:100118345	thiol oxidase [EC:1.8.3.2]	-	-	-
CL1243.Contig3_Dastarcus_helophoroides	625	60	9.1203	--	--	--	--	--	--	--	--	--	--	--	--	--	--	--	--	--	--	-	-	-
CL1243.Contig4_Dastarcus_helophoroides	200	15	7.1252	--	--	--	--	--	--	--	--	--	--	--	--	--	--	--	--	--	--	-	-	-
CL1244.Contig1_Dastarcus_helophoroides	886	42	4.5035	gi|189234917|ref|XP_970501.2|	351.7	2.00E-95	PREDICTED: similar to CG2974 CG2974-PA [Tribolium castaneum]	sp|B3N0Q8|NNRE_DROAN	324	2.00E-88	NAD(P)H-hydrate epimerase OS=Drosophila ananassae GN=GF19489 PE=3 SV=1	SPAC15A10.05c	198	9.00E-51	COG0062	Uncharacterized conserved protein	--	--	--	--	--	-	-	-
CL1244.Contig2_Dastarcus_helophoroides	963	24	2.3677	gi|189234917|ref|XP_970501.2|	351.7	2.00E-95	PREDICTED: similar to CG2974 CG2974-PA [Tribolium castaneum]	sp|B3N0Q8|NNRE_DROAN	324	2.00E-88	NAD(P)H-hydrate epimerase OS=Drosophila ananassae GN=GF19489 PE=3 SV=1	SPAC15A10.05c	198	1.00E-50	COG0062	Uncharacterized conserved protein	--	--	--	--	--	-	-	-
CL1245.Contig1_Dastarcus_helophoroides	2337	340	13.8215	gi|283046738|ref|NP_001164316.1|	87.8	2.00E-15	TAK1-associated binding protein 2 isoform A [Tribolium castaneum] >gi|270012754|gb|EFA09202.1| Tab2 [Tribolium castaneum]	sp|Q99K90|TAB2_MOUSE	86.3	3.00E-16	TGF-beta-activated kinase 1 and MAP3K7-binding protein 2 OS=Mus musculus GN=Tab2 PE=1 SV=1	--	--	--	--	--	K12793	1.00E-16	89.4	bfo:BRAFLDRAFT_125248	TAK1-binding protein 3	-	-	-
CL1245.Contig2_Dastarcus_helophoroides	704	1	0.1349	gi|283046738|ref|NP_001164316.1|	169.5	1.00E-40	TAK1-associated binding protein 2 isoform A [Tribolium castaneum] >gi|270012754|gb|EFA09202.1| Tab2 [Tribolium castaneum]	sp|Q99K90|TAB2_MOUSE	78.2	2.00E-14	TGF-beta-activated kinase 1 and MAP3K7-binding protein 2 OS=Mus musculus GN=Tab2 PE=1 SV=1	--	--	--	--	--	K12793	6.00E-16	84.7	bfo:BRAFLDRAFT_125248	TAK1-binding protein 3	-	-	-
CL1246.Contig1_Dastarcus_helophoroides	789	20	2.4082	gi|270012238|gb|EFA08686.1|	58.2	4.00E-07	hypothetical protein TcasGA2_TC006356 [Tribolium castaneum]	sp|Q55AX2|DOT1L_DICDI	140	2.00E-33	Histone-lysine N-methyltransferase, H3 lysine-79 specific OS=Dictyostelium discoideum GN=dotA PE=2 SV=2	PM0968	80.1	4.00E-15	COG3064	Membrane protein involved in colicin uptake	K11423	6.00E-36	151	dgr:Dgri_GH16034	histone-lysine N-methyltransferase SETD2 [EC:2.1.1.43]	GO:0044237//cellular metabolic process	GO:0003824//catalytic activity	-
CL1246.Contig2_Dastarcus_helophoroides	771	2	0.2464	gi|270012238|gb|EFA08686.1|	57.4	7.00E-07	hypothetical protein TcasGA2_TC006356 [Tribolium castaneum]	sp|Q55AX2|DOT1L_DICDI	138	1.00E-32	Histone-lysine N-methyltransferase, H3 lysine-79 specific OS=Dictyostelium discoideum GN=dotA PE=2 SV=2	PM0968	78.6	1.00E-14	COG3064	Membrane protein involved in colicin uptake	K11423	1.00E-33	143	dgr:Dgri_GH16034	histone-lysine N-methyltransferase SETD2 [EC:2.1.1.43]	GO:0044237//cellular metabolic process	GO:0003824//catalytic activity	-
CL1247.Contig1_Dastarcus_helophoroides	3150	5	0.1508	gi|91078946|ref|XP_974065.1|	259.6	0	PREDICTED: similar to Outer dense fiber protein 2 (Outer dense fiber of sperm tails protein 2) (84 kDa outer dense fiber protein) (Cenexin) [Tribolium castaneum]	sp|Q5BJF6|ODFP2_HUMAN	152	6.00E-36	Outer dense fiber protein 2 OS=Homo sapiens GN=ODF2 PE=1 SV=1	MA4334	74.7	9.00E-13	COG1196	Chromosome segregation ATPases	K10421	3.00E-17	91.7	gga:395784	CAP-Gly domain-containing linker protein 1	-	-	-
CL1247.Contig2_Dastarcus_helophoroides	3051	14	0.4359	gi|91078946|ref|XP_974065.1|	238.8	0	PREDICTED: similar to Outer dense fiber protein 2 (Outer dense fiber of sperm tails protein 2) (84 kDa outer dense fiber protein) (Cenexin) [Tribolium castaneum]	sp|Q5BJF6|ODFP2_HUMAN	152	6.00E-36	Outer dense fiber protein 2 OS=Homo sapiens GN=ODF2 PE=1 SV=1	MA4334	74.7	9.00E-13	COG1196	Chromosome segregation ATPases	K10421	3.00E-17	91.7	gga:395784	CAP-Gly domain-containing linker protein 1	-	-	-
CL1247.Contig3_Dastarcus_helophoroides	2914	224	7.3029	gi|91078946|ref|XP_974065.1|	259.6	0	PREDICTED: similar to Outer dense fiber protein 2 (Outer dense fiber of sperm tails protein 2) (84 kDa outer dense fiber protein) (Cenexin) [Tribolium castaneum]	sp|Q5BJF6|ODFP2_HUMAN	152	5.00E-36	Outer dense fiber protein 2 OS=Homo sapiens GN=ODF2 PE=1 SV=1	MA4334	74.7	8.00E-13	COG1196	Chromosome segregation ATPases	K10421	3.00E-17	91.7	gga:395784	CAP-Gly domain-containing linker protein 1	-	-	-
CL1247.Contig4_Dastarcus_helophoroides	2815	4	0.135	gi|91078946|ref|XP_974065.1|	238.8	0	PREDICTED: similar to Outer dense fiber protein 2 (Outer dense fiber of sperm tails protein 2) (84 kDa outer dense fiber protein) (Cenexin) [Tribolium castaneum]	sp|Q5BJF6|ODFP2_HUMAN	152	5.00E-36	Outer dense fiber protein 2 OS=Homo sapiens GN=ODF2 PE=1 SV=1	MA4334	74.7	8.00E-13	COG1196	Chromosome segregation ATPases	K10421	3.00E-17	91.7	gga:395784	CAP-Gly domain-containing linker protein 1	-	-	-
CL1247.Contig5_Dastarcus_helophoroides	1796	169	8.9396	gi|91078946|ref|XP_974065.1|	59.7	1.00E-165	PREDICTED: similar to Outer dense fiber protein 2 (Outer dense fiber of sperm tails protein 2) (84 kDa outer dense fiber protein) (Cenexin) [Tribolium castaneum]	sp|Q5BJF6|ODFP2_HUMAN	152	3.00E-36	Outer dense fiber protein 2 OS=Homo sapiens GN=ODF2 PE=1 SV=1	MA4334	74.7	5.00E-13	COG1196	Chromosome segregation ATPases	K10421	2.00E-17	91.7	gga:395784	CAP-Gly domain-containing linker protein 1	-	-	-
CL1248.Contig1_Dastarcus_helophoroides	2688	0	0	gi|288869514|ref|NP_001165864.1|	1044.3	0	extended synaptotagmin-like protein 2a [Tribolium castaneum]	sp|A0FGR8|ESYT2_HUMAN	444	6.00E-124	Extended synaptotagmin-2 OS=Homo sapiens GN=ESYT2 PE=1 SV=1	YNL087w	74.7	8.00E-13	COG5038	Ca2+-dependent lipid-binding protein, contains C2 domain	K00923	6.00E-17	90.5	api:100160780	phosphatidylinositol-4-phosphate 3-kinase [EC:2.7.1.154]	-	-	-
CL1248.Contig2_Dastarcus_helophoroides	2507	41	1.5537	gi|270007722|gb|EFA04170.1|	1025	0	hypothetical protein TcasGA2_TC014419 [Tribolium castaneum]	sp|A0FGR8|ESYT2_HUMAN	442	2.00E-123	Extended synaptotagmin-2 OS=Homo sapiens GN=ESYT2 PE=1 SV=1	YNL087w	74.7	7.00E-13	COG5038	Ca2+-dependent lipid-binding protein, contains C2 domain	K00923	6.00E-17	90.5	api:100160780	phosphatidylinositol-4-phosphate 3-kinase [EC:2.7.1.154]	-	-	-
CL1248.Contig3_Dastarcus_helophoroides	1301	9	0.6572	gi|288869514|ref|NP_001165864.1|	574.7	3.00E-162	extended synaptotagmin-like protein 2a [Tribolium castaneum]	sp|Q7ZWU7|EST2B_XENLA	259	1.00E-68	Extended synaptotagmin-2-B OS=Xenopus laevis GN=esyt2-b PE=2 SV=1	YNL087w	74.3	4.00E-13	COG5038	Ca2+-dependent lipid-binding protein, contains C2 domain	--	--	--	--	--	-	-	-
CL1248.Contig4_Dastarcus_helophoroides	1120	6	0.5089	gi|270007722|gb|EFA04170.1|	555.4	1.00E-156	hypothetical protein TcasGA2_TC014419 [Tribolium castaneum]	sp|Q7ZWU7|EST2B_XENLA	256	6.00E-68	Extended synaptotagmin-2-B OS=Xenopus laevis GN=esyt2-b PE=2 SV=1	YNL087w	74.3	3.00E-13	COG5038	Ca2+-dependent lipid-binding protein, contains C2 domain	--	--	--	--	--	-	-	-
CL1249.Contig1_Dastarcus_helophoroides	341	18	5.0148	--	--	--	--	--	--	--	--	--	--	--	--	--	--	--	--	--	--	-	-	-
CL125.Contig1_Dastarcus_helophoroides	1330	41	2.9287	gi|270001100|gb|EEZ97547.1|	79.7	3.00E-13	hypothetical protein TcasGA2_TC011397 [Tribolium castaneum]	sp|Q80U72|SCRIB_MOUSE	94	7.00E-19	Protein scribble homolog OS=Mus musculus GN=Scrib PE=1 SV=2	--	--	--	--	--	K00907	5.00E-06	53.1	dan:Dana_GF13333	myosin-light-chain kinase [EC:2.7.11.18]	-	-	-
CL125.Contig2_Dastarcus_helophoroides	1204	3	0.2367	gi|270001100|gb|EEZ97547.1|	79.7	2.00E-13	hypothetical protein TcasGA2_TC011397 [Tribolium castaneum]	sp|Q80U72|SCRIB_MOUSE	91.7	3.00E-18	Protein scribble homolog OS=Mus musculus GN=Scrib PE=1 SV=2	--	--	--	--	--	--	--	--	--	--	-	-	-
CL125.Contig3_Dastarcus_helophoroides	1098	3	0.2596	gi|270001100|gb|EEZ97547.1|	346.3	1.00E-93	hypothetical protein TcasGA2_TC011397 [Tribolium castaneum]	sp|Q80U72|SCRIB_MOUSE	92.8	1.00E-18	Protein scribble homolog OS=Mus musculus GN=Scrib PE=1 SV=2	--	--	--	--	--	K14437	1.00E-07	58.2	api:100164870	chromodomain-helicase-DNA-binding protein 7 [EC:3.6.4.12]	GO:0048519//negative regulation of biological process;GO:0008283//cell proliferation;GO:0051179//localization;GO:0001736//establishment of planar polarity;GO:0071842;GO:0035088//establishment or maintenance of apical/basal cell polarity;GO:0048749//compound eye development;GO:0030154//cell differentiation;GO:0050794//regulation of cellular process;GO:0016331//morphogenesis of embryonic epithelium…	-	GO:0044459//plasma membrane part
CL125.Contig4_Dastarcus_helophoroides	972	3	0.2932	gi|270001100|gb|EEZ97547.1|	249.6	1.00E-64	hypothetical protein TcasGA2_TC011397 [Tribolium castaneum]	sp|Q80U72|SCRIB_MOUSE	90.5	5.00E-18	Protein scribble homolog OS=Mus musculus GN=Scrib PE=1 SV=2	--	--	--	--	--	K14437	5.00E-06	52.4	api:100164870	chromodomain-helicase-DNA-binding protein 7 [EC:3.6.4.12]	GO:0042067//establishment of ommatidial planar polarity;GO:0016335//morphogenesis of larval imaginal disc epithelium;GO:0016333//morphogenesis of follicular epithelium;GO:0045197//establishment or maintenance of epithelial cell apical/basal polarity;GO:0050896//response to stimulus;GO:0008285//negative regulation of cell proliferation;GO:0051179//localization;GO:0043297//apical junction assembly;…	-	GO:0016327//apicolateral plasma membrane
CL1250.Contig1_Dastarcus_helophoroides	308	32	9.8704	--	--	--	--	--	--	--	--	--	--	--	--	--	--	--	--	--	--	-	-	-
CL1250.Contig2_Dastarcus_helophoroides	308	22	6.7859	--	--	--	--	--	--	--	--	--	--	--	--	--	--	--	--	--	--	-	-	-
CL1251.Contig1_Dastarcus_helophoroides	2158	60	2.6414	gi|270007884|gb|EFA04332.1|	132.9	9.00E-71	hypothetical protein TcasGA2_TC014626 [Tribolium castaneum]	--	--	--	--	--	--	--	--	--	--	--	--	--	--	-	-	-
CL1251.Contig2_Dastarcus_helophoroides	2157	28	1.2332	gi|270007884|gb|EFA04332.1|	132.9	9.00E-71	hypothetical protein TcasGA2_TC014626 [Tribolium castaneum]	--	--	--	--	--	--	--	--	--	--	--	--	--	--	-	-	-
CL1251.Contig3_Dastarcus_helophoroides	1708	30	1.6687	gi|270007884|gb|EFA04332.1|	161	1.00E-37	hypothetical protein TcasGA2_TC014626 [Tribolium castaneum]	--	--	--	--	--	--	--	--	--	--	--	--	--	--	-	-	-
CL1251.Contig4_Dastarcus_helophoroides	1707	30	1.6696	gi|270007884|gb|EFA04332.1|	161	1.00E-37	hypothetical protein TcasGA2_TC014626 [Tribolium castaneum]	--	--	--	--	--	--	--	--	--	--	--	--	--	--	-	-	-
CL1252.Contig1_Dastarcus_helophoroides	1881	221	11.1619	gi|383849717|ref|XP_003700484.1|	632.5	2.00E-179	PREDICTED: solute carrier family 2, facilitated glucose transporter member 1-like [Megachile rotundata]	sp|P11166|GTR1_HUMAN	420	6.00E-117	Solute carrier family 2, facilitated glucose transporter member 1 OS=Homo sapiens GN=SLC2A1 PE=1 SV=2	BS_araE	200	6.00E-51	COG0477	Permeases of the major facilitator superfamily	K07299	9.00E-124	444	phu:Phum_PHUM563670	MFS transporter, SP family, solute carrier family 2 (facilitated glucose transporter), member 1	GO:0006810//transport	GO:0016491//oxidoreductase activity;GO:0005215//transporter activity	GO:0016020//membrane
CL1252.Contig2_Dastarcus_helophoroides	1845	93	4.7888	gi|270007039|gb|EFA03487.1|	634	7.00E-180	hypothetical protein TcasGA2_TC013486 [Tribolium castaneum]	sp|P11166|GTR1_HUMAN	420	6.00E-117	Solute carrier family 2, facilitated glucose transporter member 1 OS=Homo sapiens GN=SLC2A1 PE=1 SV=2	BS_araE	200	6.00E-51	COG0477	Permeases of the major facilitator superfamily	K07299	9.00E-123	441	phu:Phum_PHUM563670	MFS transporter, SP family, solute carrier family 2 (facilitated glucose transporter), member 1	GO:0006810//transport	GO:0016491//oxidoreductase activity;GO:0005215//transporter activity	GO:0016020//membrane
CL1253.Contig1_Dastarcus_helophoroides	1319	111	7.9949	gi|91083497|ref|XP_972332.1|	515	3.00E-144	PREDICTED: similar to AGAP002408-PA [Tribolium castaneum] >gi|270010805|gb|EFA07253.1| hypothetical protein TcasGA2_TC013284 [Tribolium castaneum]	sp|Q641W2|MYG1_RAT	336	8.00E-92	UPF0160 protein MYG1, mitochondrial OS=Rattus norvegicus GN=Myg1 PE=1 SV=1	SPAC694.04c	276	4.00E-74	COG4286	Uncharacterized conserved protein related to MYG1 family	--	--	--	--	--	-	-	-
CL1253.Contig2_Dastarcus_helophoroides	1167	4	0.3256	gi|91083497|ref|XP_972332.1|	515	2.00E-144	PREDICTED: similar to AGAP002408-PA [Tribolium castaneum] >gi|270010805|gb|EFA07253.1| hypothetical protein TcasGA2_TC013284 [Tribolium castaneum]	sp|Q641W2|MYG1_RAT	336	7.00E-92	UPF0160 protein MYG1, mitochondrial OS=Rattus norvegicus GN=Myg1 PE=1 SV=1	SPAC694.04c	276	4.00E-74	COG4286	Uncharacterized conserved protein related to MYG1 family	--	--	--	--	--	-	-	-
CL1254.Contig1_Dastarcus_helophoroides	213	24	10.7045	gi|281210383|gb|EFA84549.1|	76.6	3.00E-13	P-type ATPase [Polysphondylium pallidum PN500]	sp|P54679|PMA1_DICDI	69.3	2.00E-12	Probable plasma membrane ATPase OS=Dictyostelium discoideum GN=patB PE=2 SV=2	SPAC1071.10c	120	8.00E-28	COG0474	Cation transport ATPase	K01537	3.00E-09	60.5	cin:100185912	Ca2+-transporting ATPase [EC:3.6.3.8]	GO:0046034//ATP metabolic process;GO:0006812//cation transport	GO:0015662//ATPase activity, coupled to transmembrane movement of ions, phosphorylative mechanism;GO:0000166//nucleotide binding	GO:0016020//membrane
CL1254.Contig2_Dastarcus_helophoroides	1317	148	10.6761	gi|281210383|gb|EFA84549.1|	265	5.00E-69	P-type ATPase [Polysphondylium pallidum PN500]	sp|P54679|PMA1_DICDI	256	8.00E-68	Probable plasma membrane ATPase OS=Dictyostelium discoideum GN=patB PE=2 SV=2	SPAC1071.10c	570	3.00E-162	COG0474	Cation transport ATPase	K01537	9.00E-39	161	cel:ZK256.1	Ca2+-transporting ATPase [EC:3.6.3.8]	-	GO:0016787//hydrolase activity	-
CL1254.Contig3_Dastarcus_helophoroides	706	9	1.2111	gi|328874790|gb|EGG23155.1|	59.3	1.00E-07	P-type ATPase [Dictyostelium fasciculatum]	sp|P54679|PMA1_DICDI	85.1	1.00E-16	Probable plasma membrane ATPase OS=Dictyostelium discoideum GN=patB PE=2 SV=2	SPAC1071.10c	193	2.00E-49	COG0474	Cation transport ATPase	K01537	1.00E-07	57	cin:100185912	Ca2+-transporting ATPase [EC:3.6.3.8]	-	GO:0003824//catalytic activity	-
CL1255.Contig1_Dastarcus_helophoroides	644	19	2.8029	gi|307188584|gb|EFN73312.1|	116.7	7.00E-25	hypothetical protein EAG_13083 [Camponotus floridanus]	--	--	--	--	--	--	--	--	--	--	--	--	--	--	-	-	-
CL1255.Contig2_Dastarcus_helophoroides	508	13	2.4312	gi|307188584|gb|EFN73312.1|	126.3	5.00E-28	hypothetical protein EAG_13083 [Camponotus floridanus]	--	--	--	--	--	--	--	--	--	--	--	--	--	--	-	-	-
CL1257.Contig1_Dastarcus_helophoroides	561	1	0.1693	gi|189241964|ref|XP_001809188.1|	276.2	5.00E-73	PREDICTED: similar to AGAP000521-PA [Tribolium castaneum]	sp|Q09225|NRF6_CAEEL	91.3	1.00E-18	Nose resistant to fluoxetine protein 6 OS=Caenorhabditis elegans GN=nrf-6 PE=1 SV=3	--	--	--	--	--	K00680	2.00E-17	88.6	dme:Dmel_CG33337	[EC:2.3.1.-]	-	GO:0016747//transferase activity, transferring acyl groups other than amino-acyl groups	-
CL1257.Contig2_Dastarcus_helophoroides	560	1	0.1696	gi|189241964|ref|XP_001809188.1|	260.4	2.00E-68	PREDICTED: similar to AGAP000521-PA [Tribolium castaneum]	sp|Q09225|NRF6_CAEEL	90.1	3.00E-18	Nose resistant to fluoxetine protein 6 OS=Caenorhabditis elegans GN=nrf-6 PE=1 SV=3	--	--	--	--	--	K00680	2.00E-15	82	dme:Dmel_CG33337	[EC:2.3.1.-]	-	-	-
CL1258.Contig1_Dastarcus_helophoroides	287	5	1.6551	gi|270012307|gb|EFA08755.1|	184.1	1.00E-45	hypothetical protein TcasGA2_TC006432 [Tribolium castaneum]	sp|P15364|AMAL_DROME	58.9	2.00E-09	Protein amalgam OS=Drosophila melanogaster GN=Ama PE=2 SV=2	--	--	--	--	--	K15144	2.00E-15	81.3	dya:Dyak_GE22978	mediator of RNA polymerase II transcription subunit 1	-	-	-
CL1258.Contig2_Dastarcus_helophoroides	213	2	0.892	gi|270012307|gb|EFA08755.1|	104.8	1.00E-21	hypothetical protein TcasGA2_TC006432 [Tribolium castaneum]	--	--	--	--	--	--	--	--	--	--	--	--	--	--	-	-	-
CL1259.Contig1_Dastarcus_helophoroides	577	66	10.8669	gi|355751511|gb|EHH55766.1|	66.2	9.00E-10	hypothetical protein EGM_05033 [Macaca fascicularis]	sp|P19536|COX5B_MOUSE	66.2	4.00E-11	Cytochrome c oxidase subunit 5B, mitochondrial OS=Mus musculus GN=Cox5b PE=1 SV=1	--	--	--	--	--	K02265	1.00E-10	66.2	mcc:707227	cytochrome c oxidase subunit 5b	GO:0009725//response to hormone stimulus	-	GO:0005743//mitochondrial inner membrane
CL1259.Contig2_Dastarcus_helophoroides	510	5	0.9314	gi|355751511|gb|EHH55766.1|	62.8	7.00E-09	hypothetical protein EGM_05033 [Macaca fascicularis]	sp|P19536|COX5B_MOUSE	62.8	4.00E-10	Cytochrome c oxidase subunit 5B, mitochondrial OS=Mus musculus GN=Cox5b PE=1 SV=1	--	--	--	--	--	K02265	1.00E-09	62.8	mcc:707227	cytochrome c oxidase subunit 5b	GO:0009725//response to hormone stimulus	-	GO:0005743//mitochondrial inner membrane
CL126.Contig1_Dastarcus_helophoroides	231	16	6.5803	--	--	--	--	--	--	--	--	--	--	--	--	--	--	--	--	--	--	-	-	-
CL126.Contig2_Dastarcus_helophoroides	407	6	1.4005	--	--	--	--	--	--	--	--	--	--	--	--	--	--	--	--	--	--	-	-	-
CL126.Contig3_Dastarcus_helophoroides	377	2	0.504	--	--	--	--	--	--	--	--	--	--	--	--	--	--	--	--	--	--	-	-	-
CL1260.Contig1_Dastarcus_helophoroides	723	61	8.0154	gi|189237612|ref|XP_969116.2|	258.5	2.00E-67	PREDICTED: similar to nucleolar protein 10 [Tribolium castaneum]	sp|Q7T0Q5|NOL10_XENLA	133	4.00E-31	Nucleolar protein 10 OS=Xenopus laevis GN=nol10 PE=2 SV=1	--	--	--	--	--	K14788	3.00E-68	258	tca:657571	ribosome biogenesis protein ENP2	-	-	-
CL1260.Contig2_Dastarcus_helophoroides	305	9	2.8034	gi|189237612|ref|XP_969116.2|	71.6	1.00E-11	PREDICTED: similar to nucleolar protein 10 [Tribolium castaneum]	--	--	--	--	--	--	--	--	--	K14788	1.00E-12	71.6	tca:657571	ribosome biogenesis protein ENP2	-	-	-
CL1261.Contig1_Dastarcus_helophoroides	201	8	3.7812	gi|47498022|ref|NP_998838.1|	52.8	5.00E-06	discs, large homolog-associated protein 5 [Xenopus (Silurana) tropicalis] >gi|45709686|gb|AAH67923.1| discs, large homolog-associated protein 5 [Xenopus (Silurana) tropicalis]	--	--	--	--	--	--	--	--	--	--	--	--	--	--	-	-	-
CL1262.Contig1_Dastarcus_helophoroides	609	10	1.56	gi|328872774|gb|EGG21141.1|	122.5	1.00E-26	peroxiredoxin [Dictyostelium fasciculatum]	sp|P99029|PRDX5_MOUSE	72.4	7.00E-13	Peroxiredoxin-5, mitochondrial OS=Mus musculus GN=Prdx5 PE=1 SV=2	mll7508	102	5.00E-22	COG0678	Peroxiredoxin	K11187	3.00E-19	95.1	nvi:100115662	peroxiredoxin 5, atypical 2-Cys peroxiredoxin [EC:1.11.1.15]	GO:0006979//response to oxidative stress;GO:0045454//cell redox homeostasis;GO:0008340//determination of adult lifespan;GO:0043066//negative regulation of apoptotic process	-	GO:0005634//nucleus;GO:0005829//cytosol;GO:0005739//mitochondrion
CL1262.Contig2_Dastarcus_helophoroides	595	32	5.1094	gi|328872774|gb|EGG21141.1|	122.9	8.00E-27	peroxiredoxin [Dictyostelium fasciculatum]	sp|P99029|PRDX5_MOUSE	72.4	6.00E-13	Peroxiredoxin-5, mitochondrial OS=Mus musculus GN=Prdx5 PE=1 SV=2	mll7508	102	4.00E-22	COG0678	Peroxiredoxin	K11187	3.00E-19	95.1	nvi:100115662	peroxiredoxin 5, atypical 2-Cys peroxiredoxin [EC:1.11.1.15]	GO:0006979//response to oxidative stress;GO:0045454//cell redox homeostasis;GO:0008340//determination of adult lifespan;GO:0043066//negative regulation of apoptotic process	-	GO:0005634//nucleus;GO:0005829//cytosol;GO:0005739//mitochondrion
CL1263.Contig1_Dastarcus_helophoroides	4436	1861	39.8557	gi|270002461|gb|EEZ98908.1|	211.5	3.00E-52	hypothetical protein TcasGA2_TC004527 [Tribolium castaneum]	sp|Q53H47|SETMR_HUMAN	63.2	5.00E-09	Histone-lysine N-methyltransferase SETMAR OS=Homo sapiens GN=SETMAR PE=1 SV=1	--	--	--	--	--	K11433	1.00E-08	63.5	ptr:470738	histone-lysine N-methyltransferase SETMAR [EC:2.1.1.43]	-	-	-
CL1263.Contig2_Dastarcus_helophoroides	317	50	14.9847	gi|332029939|gb|EGI69773.1|	25.8	6.00E-23	Mariner Mos1 transposase [Acromyrmex echinatior]	sp|Q53H47|SETMR_HUMAN	54.7	5.00E-08	Histone-lysine N-methyltransferase SETMAR OS=Homo sapiens GN=SETMAR PE=1 SV=1	--	--	--	--	--	K11433	6.00E-08	56.2	ptr:470738	histone-lysine N-methyltransferase SETMAR [EC:2.1.1.43]	-	-	-
CL1264.Contig1_Dastarcus_helophoroides	1873	27	1.3695	gi|91078590|ref|XP_972266.1|	432.2	4.00E-119	PREDICTED: similar to integrin alpha FG-GAP repeat containing 2 [Tribolium castaneum]	sp|Q969R8|ITFG2_HUMAN	156	2.00E-37	Integrin-alpha FG-GAP repeat-containing protein 2 OS=Homo sapiens GN=ITFG2 PE=2 SV=1	--	--	--	--	--	K09648	1.00E-06	55.8	tca:661039	mitochondrial inner membrane protease subunit 2 [EC:3.4.21.-]	-	-	-
CL1264.Contig2_Dastarcus_helophoroides	1927	87	4.2892	gi|91078590|ref|XP_972266.1|	432.2	4.00E-119	PREDICTED: similar to integrin alpha FG-GAP repeat containing 2 [Tribolium castaneum]	sp|Q969R8|ITFG2_HUMAN	156	2.00E-37	Integrin-alpha FG-GAP repeat-containing protein 2 OS=Homo sapiens GN=ITFG2 PE=2 SV=1	--	--	--	--	--	K09648	1.00E-06	55.8	tca:661039	mitochondrial inner membrane protease subunit 2 [EC:3.4.21.-]	-	-	-
CL1265.Contig1_Dastarcus_helophoroides	2789	164	5.5864	gi|189239442|ref|XP_974939.2|	1348.6	0	PREDICTED: similar to Nedd4 CG7555-PC [Tribolium castaneum]	sp|P46935|NEDD4_MOUSE	861	0	E3 ubiquitin-protein ligase NEDD4 OS=Mus musculus GN=Nedd4 PE=1 SV=3	SPAC11G7.02	583	7.00E-166	COG5021	Ubiquitin-protein ligase	K10591	0	1348	tca:663811	E3 ubiquitin-protein ligase NEDD4 [EC:6.3.2.19]	GO:0016199//axon midline choice point recognition;GO:0045746//negative regulation of Notch signaling pathway;GO:0016567//protein ubiquitination;GO:0002092//positive regulation of receptor internalization;GO:0051965//positive regulation of synapse assembly	GO:0019904//protein domain specific binding;GO:0004842//ubiquitin-protein ligase activity;GO:0005112//Notch binding	GO:0005737//cytoplasm
CL1265.Contig2_Dastarcus_helophoroides	2639	27	0.972	gi|189239442|ref|XP_974939.2|	1348.6	0	PREDICTED: similar to Nedd4 CG7555-PC [Tribolium castaneum]	sp|P46935|NEDD4_MOUSE	861	0	E3 ubiquitin-protein ligase NEDD4 OS=Mus musculus GN=Nedd4 PE=1 SV=3	SPAC11G7.02	582	1.00E-165	COG5021	Ubiquitin-protein ligase	K10591	0	1348	tca:663811	E3 ubiquitin-protein ligase NEDD4 [EC:6.3.2.19]	GO:0016199//axon midline choice point recognition;GO:0045746//negative regulation of Notch signaling pathway;GO:0016567//protein ubiquitination;GO:0002092//positive regulation of receptor internalization;GO:0051965//positive regulation of synapse assembly	GO:0019904//protein domain specific binding;GO:0004842//ubiquitin-protein ligase activity;GO:0005112//Notch binding	GO:0005737//cytoplasm
CL1266.Contig1_Dastarcus_helophoroides	808	246	28.9241	gi|189237259|ref|XP_001812086.1|	144.8	4.00E-33	PREDICTED: similar to K10H10.7 [Tribolium castaneum] >gi|270007146|gb|EFA03594.1| hypothetical protein TcasGA2_TC013677 [Tribolium castaneum]	sp|Q6DDH0|PP1RB_XENLA	94.7	2.00E-19	Protein phosphatase 1 regulatory subunit 11 OS=Xenopus laevis GN=ppp1r11 PE=3 SV=1	--	--	--	--	--	--	--	--	--	--	-	-	-
CL1266.Contig2_Dastarcus_helophoroides	472	25	5.0319	gi|189237259|ref|XP_001812086.1|	78.2	1.00E-13	PREDICTED: similar to K10H10.7 [Tribolium castaneum] >gi|270007146|gb|EFA03594.1| hypothetical protein TcasGA2_TC013677 [Tribolium castaneum]	sp|Q7YR30|PP1RB_PANTR	55.1	6.00E-08	Protein phosphatase 1 regulatory subunit 11 OS=Pan troglodytes GN=PPP1R11 PE=3 SV=1	--	--	--	--	--	--	--	--	--	--	-	GO:0004864//protein phosphatase inhibitor activity	-
CL1267.Contig1_Dastarcus_helophoroides	1891	11	0.5526	gi|146100454|ref|XP_001468867.1|	95.1	1.00E-17	proteophosphoglycan ppg4 [Leishmania infantum JPCM5] >gi|134073236|emb|CAM71958.1| proteophosphoglycan ppg4 [Leishmania infantum JPCM5]	sp|P98088|MUC5A_HUMAN	74.7	7.00E-13	Mucin-5AC (Fragments) OS=Homo sapiens GN=MUC5AC PE=1 SV=3	CC3441	54.7	6.00E-07	COG2267	Lysophospholipase	K03626	7.00E-20	99.8	gga:396544	nascent polypeptide-associated complex subunit alpha	-	GO:0003824//catalytic activity	-
CL1267.Contig2_Dastarcus_helophoroides	1884	17	0.8572	gi|146100454|ref|XP_001468867.1|	95.1	1.00E-17	proteophosphoglycan ppg4 [Leishmania infantum JPCM5] >gi|134073236|emb|CAM71958.1| proteophosphoglycan ppg4 [Leishmania infantum JPCM5]	sp|P98088|MUC5A_HUMAN	74.7	7.00E-13	Mucin-5AC (Fragments) OS=Homo sapiens GN=MUC5AC PE=1 SV=3	CC3441	54.7	5.00E-07	COG2267	Lysophospholipase	K03626	7.00E-20	99.8	gga:396544	nascent polypeptide-associated complex subunit alpha	-	GO:0003824//catalytic activity	-
CL1267.Contig3_Dastarcus_helophoroides	437	1	0.2174	gi|167537733|ref|XP_001750534.1|	55.1	1.00E-06	hypothetical protein [Monosiga brevicollis MX1] >gi|163770955|gb|EDQ84630.1| predicted protein [Monosiga brevicollis MX1]	sp|Q54PA8|Y2080_DICDI	52	4.00E-07	Uncharacterized protein DDB_G0284671 OS=Dictyostelium discoideum GN=DDB_G0284671 PE=4 SV=1	--	--	--	--	--	K03626	2.00E-07	55.1	gga:396544	nascent polypeptide-associated complex subunit alpha	GO:0009987//cellular process	GO:0003824//catalytic activity	-
CL1268.Contig1_Dastarcus_helophoroides	336	34	9.6134	gi|226372892|gb|ACO52071.1|	101.7	1.00E-20	Eukaryotic translation initiation factor 1b [Rana catesbeiana]	sp|P61220|EIF1B_PIG	100	6.00E-22	Eukaryotic translation initiation factor 1b OS=Sus scrofa GN=EIF1B PE=3 SV=1	YNL244c	132	2.00E-31	COG0023	Translation initiation factor 1 (eIF-1/SUI1) and related proteins	K03113	1.00E-21	101	xtr:394611	translation initiation factor 1	GO:0006446//regulation of translational initiation	GO:0005515//protein binding	-
CL1268.Contig2_Dastarcus_helophoroides	251	9	3.4065	gi|226372892|gb|ACO52071.1|	114	2.00E-24	Eukaryotic translation initiation factor 1b [Rana catesbeiana]	sp|P61220|EIF1B_PIG	113	1.00E-25	Eukaryotic translation initiation factor 1b OS=Sus scrofa GN=EIF1B PE=3 SV=1	YNL244c	144	5.00E-35	COG0023	Translation initiation factor 1 (eIF-1/SUI1) and related proteins	K03113	2.00E-25	114	xtr:394611	translation initiation factor 1	GO:0006446//regulation of translational initiation;GO:0006950//response to stress	GO:0005515//protein binding;GO:0003743//translation initiation factor activity	GO:0005737//cytoplasm
CL1269.Contig1_Dastarcus_helophoroides	405	141	33.075	gi|189240937|ref|XP_001811012.1|	83.6	2.00E-15	PREDICTED: hypothetical protein [Tribolium castaneum] >gi|270013443|gb|EFA09891.1| hypothetical protein TcasGA2_TC012040 [Tribolium castaneum]	--	--	--	--	--	--	--	--	--	--	--	--	--	--	-	-	-
CL127.Contig1_Dastarcus_helophoroides	210	5	2.262	gi|401428217|ref|XP_003878591.1|	80.9	1.00E-14	glucose-6-phosphate dehydrogenase [Leishmania mexicana MHOM/GT/2001/U1103] >gi|322494840|emb|CBZ30143.1| glucose-6-phosphate dehydrogenase [Leishmania mexicana MHOM/GT/2001/U1103]	sp|P41571|G6PD_CERCA	74.7	4.00E-14	Glucose-6-phosphate 1-dehydrogenase OS=Ceratitis capitata GN=ZW PE=2 SV=1	YNL241c	105	2.00E-23	COG0364	Glucose-6-phosphate 1-dehydrogenase	K00036	3.00E-13	73.6	cqu:CpipJ_CPIJ006761	glucose-6-phosphate 1-dehydrogenase [EC:1.1.1.49]	GO:0006098//pentose-phosphate shunt	GO:0005488//binding;GO:0004345//glucose-6-phosphate dehydrogenase activity	GO:0020015//glycosome
CL127.Contig2_Dastarcus_helophoroides	209	0	0	gi|401428217|ref|XP_003878591.1|	70.1	3.00E-11	glucose-6-phosphate dehydrogenase [Leishmania mexicana MHOM/GT/2001/U1103] >gi|322494840|emb|CBZ30143.1| glucose-6-phosphate dehydrogenase [Leishmania mexicana MHOM/GT/2001/U1103]	sp|P41571|G6PD_CERCA	62.4	2.00E-10	Glucose-6-phosphate 1-dehydrogenase OS=Ceratitis capitata GN=ZW PE=2 SV=1	YNL241c	92.8	1.00E-19	COG0364	Glucose-6-phosphate 1-dehydrogenase	K00036	8.00E-10	62.4	cqu:CpipJ_CPIJ006761	glucose-6-phosphate 1-dehydrogenase [EC:1.1.1.49]	GO:0006098//pentose-phosphate shunt	GO:0004345//glucose-6-phosphate dehydrogenase activity	GO:0020015//glycosome
CL1270.Contig1_Dastarcus_helophoroides	425	9	2.0118	gi|270009780|gb|EFA06228.1|	151	1.00E-35	hypothetical protein TcasGA2_TC009077 [Tribolium castaneum]	--	--	--	--	--	--	--	--	--	--	--	--	--	--	-	-	-
CL1270.Contig2_Dastarcus_helophoroides	415	11	2.5181	gi|270009780|gb|EFA06228.1|	196.8	2.00E-49	hypothetical protein TcasGA2_TC009077 [Tribolium castaneum]	--	--	--	--	--	--	--	--	--	--	--	--	--	--	-	-	-
CL1271.Contig1_Dastarcus_helophoroides	486	86	16.8112	gi|156618|gb|AAA28265.1|	189.5	4.00E-47	mariner transposase [Chrysoperla plorabunda] >gi|600837|gb|AAC46947.1| mariner transposase [Chrysoperla plorabunda]	sp|Q53H47|SETMR_HUMAN	53.1	3.00E-07	Histone-lysine N-methyltransferase SETMAR OS=Homo sapiens GN=SETMAR PE=1 SV=1	--	--	--	--	--	K11433	8.00E-07	53.1	mcc:703880	histone-lysine N-methyltransferase SETMAR [EC:2.1.1.43]	-	-	-
CL1271.Contig2_Dastarcus_helophoroides	476	66	13.1726	gi|156618|gb|AAA28265.1|	75.5	8.00E-48	mariner transposase [Chrysoperla plorabunda] >gi|600837|gb|AAC46947.1| mariner transposase [Chrysoperla plorabunda]	sp|Q53H47|SETMR_HUMAN	50.4	2.00E-06	Histone-lysine N-methyltransferase SETMAR OS=Homo sapiens GN=SETMAR PE=1 SV=1	--	--	--	--	--	K10086	3.00E-06	51.2	hmg:100197565	ER degradation enhancer, mannosidase alpha-like 3	-	-	-
CL1272.Contig1_Dastarcus_helophoroides	949	627	62.7679	gi|341881704|gb|EGT37639.1|	72.8	2.00E-11	hypothetical protein CAEBREN_07885 [Caenorhabditis brenneri]	sp|Q92954|PRG4_HUMAN	55.1	2.00E-07	Proteoglycan 4 OS=Homo sapiens GN=PRG4 PE=1 SV=2	--	--	--	--	--	K01330	5.00E-07	55.8	bta:507706	complement component 1, r subcomponent [EC:3.4.21.41]	-	-	-
CL1273.Contig1_Dastarcus_helophoroides	2121	90	4.0312	gi|270003693|gb|EFA00141.1|	67.4	3.00E-09	hypothetical protein TcasGA2_TC002962 [Tribolium castaneum]	sp|P11799|MYLK_CHICK	411	3.00E-114	Myosin light chain kinase, smooth muscle OS=Gallus gallus PE=1 SV=2	SPAC14C4.03	121	5.00E-27	COG0515	Serine/threonine protein kinase	K00907	8.00E-169	594	der:Dere_GG22319	myosin-light-chain kinase [EC:2.7.11.18]	-	GO:0004683//calmodulin-dependent protein kinase activity;GO:0004687//myosin light chain kinase activity	GO:0005875//microtubule associated complex
CL1273.Contig2_Dastarcus_helophoroides	1790	19	1.0084	gi|270003693|gb|EFA00141.1|	59.3	7.00E-07	hypothetical protein TcasGA2_TC002962 [Tribolium castaneum]	sp|P11799|MYLK_CHICK	402	1.00E-111	Myosin light chain kinase, smooth muscle OS=Gallus gallus PE=1 SV=2	SPAC14C4.03	121	4.00E-27	COG0515	Serine/threonine protein kinase	K00907	1.00E-153	543	der:Dere_GG22319	myosin-light-chain kinase [EC:2.7.11.18]	GO:0006468//protein phosphorylation	GO:0005200//structural constituent of cytoskeleton;GO:0004683//calmodulin-dependent protein kinase activity;GO:0004687//myosin light chain kinase activity	GO:0005875//microtubule associated complex
CL1274.Contig1_Dastarcus_helophoroides	257	19	7.0235	gi|198432266|ref|XP_002122189.1|	89	6.00E-17	PREDICTED: similar to NADP-specific glutamate dehydrogenase (NADP-GDH) (NADP-dependent glutamate dehydrogenase) [Ciona intestinalis]	sp|P28724|DHE4_GIAIN	84	7.00E-17	NADP-specific glutamate dehydrogenase OS=Giardia intestinalis PE=2 SV=1	YAL062w	119	2.00E-27	COG0334	Glutamate dehydrogenase/leucine dehydrogenase	K00262	8.00E-18	89	cin:100176644	glutamate dehydrogenase (NADP+) [EC:1.4.1.4]	GO:0008152//metabolic process	GO:0016639//oxidoreductase activity, acting on the CH-NH2 group of donors, NAD or NADP as acceptor	-
CL1274.Contig2_Dastarcus_helophoroides	993	167	15.9773	gi|308161408|gb|EFO63857.1|	302.8	1.00E-80	NADP-specific glutamate dehydrogenase [Giardia lamblia P15]	sp|P28724|DHE4_GIAIN	298	2.00E-80	NADP-specific glutamate dehydrogenase OS=Giardia intestinalis PE=2 SV=1	YOR375c	456	4.00E-128	COG0334	Glutamate dehydrogenase/leucine dehydrogenase	K00262	5.00E-81	301	cin:100176644	glutamate dehydrogenase (NADP+) [EC:1.4.1.4]	GO:0008152//metabolic process	GO:0016491//oxidoreductase activity	-
CL1274.Contig3_Dastarcus_helophoroides	1426	236	15.7227	gi|198432266|ref|XP_002122189.1|	468	4.00E-130	PREDICTED: similar to NADP-specific glutamate dehydrogenase (NADP-GDH) (NADP-dependent glutamate dehydrogenase) [Ciona intestinalis]	sp|P28724|DHE4_GIAIN	457	2.00E-128	NADP-specific glutamate dehydrogenase OS=Giardia intestinalis PE=2 SV=1	YOR375c	649	0	COG0334	Glutamate dehydrogenase/leucine dehydrogenase	K00262	7.00E-131	468	cin:100176644	glutamate dehydrogenase (NADP+) [EC:1.4.1.4]	GO:0008152//metabolic process	GO:0016639//oxidoreductase activity, acting on the CH-NH2 group of donors, NAD or NADP as acceptor	-
CL1275.Contig1_Dastarcus_helophoroides	1453	218	14.2537	gi|91083957|ref|XP_975021.1|	360.1	1.00E-97	PREDICTED: similar to stathmin [Tribolium castaneum] >gi|270006722|gb|EFA03170.1| hypothetical protein TcasGA2_TC013090 [Tribolium castaneum]	sp|Q8IIG7|YPF05_PLAF7	75.1	4.00E-13	Uncharacterized protein PF11_0207 OS=Plasmodium falciparum (isolate 3D7) GN=PF11_0207 PE=4 SV=2	MK0690	57.8	5.00E-08	COG0419	ATPase involved in DNA repair	K04381	3.00E-19	97.1	dme:Dmel_CG31641	stathmin	GO:0035556//intracellular signal transduction	-	-
CL1275.Contig2_Dastarcus_helophoroides	1300	119	8.6964	gi|91083957|ref|XP_975021.1|	55.8	5.00E-06	PREDICTED: similar to stathmin [Tribolium castaneum] >gi|270006722|gb|EFA03170.1| hypothetical protein TcasGA2_TC013090 [Tribolium castaneum]	sp|Q8IIG7|YPF05_PLAF7	64.3	6.00E-10	Uncharacterized protein PF11_0207 OS=Plasmodium falciparum (isolate 3D7) GN=PF11_0207 PE=4 SV=2	PM0059	50.1	9.00E-06	COG3210	Large exoproteins involved in heme utilization or adhesion	K04381	2.00E-23	110	dme:Dmel_CG31641	stathmin	GO:0000022//mitotic spindle elongation;GO:0008360//regulation of cell shape;GO:0008354//germ cell migration;GO:0006974//response to DNA damage stimulus;GO:0007443//Malpighian tubule morphogenesis;GO:0045610//regulation of hemocyte differentiation;GO:0007419//ventral cord development;GO:0035099//hemocyte migration;GO:0007015//actin filament organization;GO:0030031//cell projection assembly;GO:0007…	GO:0004714//transmembrane receptor protein tyrosine kinase activity;GO:0015631//tubulin binding	GO:0005875//microtubule associated complex;GO:0005886//plasma membrane
CL1275.Contig3_Dastarcus_helophoroides	1147	80	6.6262	gi|91083957|ref|XP_975021.1|	64.3	1.00E-08	PREDICTED: similar to stathmin [Tribolium castaneum] >gi|270006722|gb|EFA03170.1| hypothetical protein TcasGA2_TC013090 [Tribolium castaneum]	sp|Q8IIG7|YPF05_PLAF7	54.3	5.00E-07	Uncharacterized protein PF11_0207 OS=Plasmodium falciparum (isolate 3D7) GN=PF11_0207 PE=4 SV=2	--	--	--	--	--	K04381	3.00E-21	103	dme:Dmel_CG31641	stathmin	GO:0035556//intracellular signal transduction	-	-
CL1276.Contig1_Dastarcus_helophoroides	2387	898	35.7404	gi|270010218|gb|EFA06666.1|	704.1	0	hypothetical protein TcasGA2_TC009593, partial [Tribolium castaneum]	sp|Q4R3Y4|S27A4_MACFA	538	2.00E-152	Long-chain fatty acid transport protein 4 OS=Macaca fascicularis GN=SLC27A4 PE=2 SV=1	PA2893	331	4.00E-90	COG0318	Acyl-CoA synthetases (AMP-forming)/AMP-acid ligases II	K08745	0	704	tca:656026	solute carrier family 27 (fatty acid transporter), member 1/4 [EC:6.2.1.-]	-	GO:0016874//ligase activity	-
CL1276.Contig2_Dastarcus_helophoroides	2107	56	2.525	gi|270010218|gb|EFA06666.1|	704.1	0	hypothetical protein TcasGA2_TC009593, partial [Tribolium castaneum]	sp|Q4R3Y4|S27A4_MACFA	538	2.00E-152	Long-chain fatty acid transport protein 4 OS=Macaca fascicularis GN=SLC27A4 PE=2 SV=1	PA2893	331	3.00E-90	COG0318	Acyl-CoA synthetases (AMP-forming)/AMP-acid ligases II	K08745	0	704	tca:656026	solute carrier family 27 (fatty acid transporter), member 1/4 [EC:6.2.1.-]	-	GO:0016874//ligase activity	-
CL1277.Contig1_Dastarcus_helophoroides	811	5	0.5857	gi|270014745|gb|EFA11193.1|	274.6	3.00E-72	hypothetical protein TcasGA2_TC004801 [Tribolium castaneum]	sp|Q8I1A6|SH3G3_DROWI	182	1.00E-45	Endophilin-A OS=Drosophila willistoni GN=endoA PE=3 SV=1	--	--	--	--	--	K11247	5.00E-57	221	ame:408623	endophilin-A	GO:0009987//cellular process	-	-
CL1277.Contig2_Dastarcus_helophoroides	736	14	1.8071	gi|270014745|gb|EFA11193.1|	288.5	1.00E-76	hypothetical protein TcasGA2_TC004801 [Tribolium castaneum]	sp|Q8I1A6|SH3G3_DROWI	195	9.00E-50	Endophilin-A OS=Drosophila willistoni GN=endoA PE=3 SV=1	--	--	--	--	--	K11247	1.00E-59	229	tca:661913	endophilin-A	GO:0007268//synaptic transmission;GO:0006897//endocytosis	-	GO:0044464//cell part
CL1277.Contig3_Dastarcus_helophoroides	649	16	2.3421	gi|357611678|gb|EHJ67604.1|	167.2	4.00E-40	hypothetical protein KGM_01801 [Danaus plexippus]	sp|Q8I1A6|SH3G3_DROWI	147	2.00E-35	Endophilin-A OS=Drosophila willistoni GN=endoA PE=3 SV=1	--	--	--	--	--	K11247	7.00E-39	160	tca:661913	endophilin-A	GO:0050803//regulation of synapse structure and activity;GO:0048488//synaptic vesicle endocytosis	GO:0042171//lysophosphatidic acid acyltransferase activity	GO:0005737//cytoplasm;GO:0016020//membrane
CL1278.Contig1_Dastarcus_helophoroides	559	164	27.872	--	--	--	--	--	--	--	--	--	--	--	--	--	--	--	--	--	--	-	-	-
CL1279.Contig1_Dastarcus_helophoroides	414	27	6.1958	gi|194897696|ref|XP_001978706.1|	59.3	5.00E-08	GG17530 [Drosophila erecta] >gi|190650355|gb|EDV47633.1| GG17530 [Drosophila erecta]	sp|Q17RH7|TPRXL_HUMAN	56.6	2.00E-08	Putative protein TPRXL OS=Homo sapiens GN=TPRXL PE=5 SV=2	--	--	--	--	--	--	--	--	--	--	-	-	-
CL1279.Contig2_Dastarcus_helophoroides	298	2	0.6376	--	--	--	--	--	--	--	--	--	--	--	--	--	--	--	--	--	--	-	-	-
CL128.Contig1_Dastarcus_helophoroides	341	1	0.2786	gi|385199910|gb|AFI45003.1|	126.3	3.00E-28	chemosensory protein [Dendroctonus ponderosae]	sp|Q9W1C9|PEB3_DROME	109	2.00E-24	Ejaculatory bulb-specific protein 3 OS=Drosophila melanogaster GN=PebIII PE=1 SV=2	--	--	--	--	--	K11321	5.00E-06	49.7	tca:661106	bromodomain-containing protein 8	-	-	-
CL128.Contig2_Dastarcus_helophoroides	337	2	0.5638	gi|385199910|gb|AFI45003.1|	126.3	3.00E-28	chemosensory protein [Dendroctonus ponderosae]	sp|Q9W1C9|PEB3_DROME	109	2.00E-24	Ejaculatory bulb-specific protein 3 OS=Drosophila melanogaster GN=PebIII PE=1 SV=2	--	--	--	--	--	K11321	5.00E-06	49.7	tca:661106	bromodomain-containing protein 8	-	-	-
CL1280.Contig1_Dastarcus_helophoroides	227	0	0	--	--	--	--	--	--	--	--	--	--	--	--	--	--	--	--	--	--	-	-	-
CL1280.Contig2_Dastarcus_helophoroides	227	13	5.4407	--	--	--	--	--	--	--	--	--	--	--	--	--	--	--	--	--	--	-	-	-
CL1281.Contig1_Dastarcus_helophoroides	263	1	0.3612	--	--	--	--	--	--	--	--	--	--	--	--	--	--	--	--	--	--	-	-	-
CL1281.Contig2_Dastarcus_helophoroides	263	8	2.8898	--	--	--	--	--	--	--	--	--	--	--	--	--	--	--	--	--	--	-	-	-
CL1282.Contig1_Dastarcus_helophoroides	355	1	0.2676	gi|91089173|ref|XP_974109.1|	122.5	5.00E-27	PREDICTED: similar to AGAP009613-PA [Tribolium castaneum] >gi|270012454|gb|EFA08902.1| hypothetical protein TcasGA2_TC006605 [Tribolium castaneum]	sp|Q9VKX4|RT07_DROME	51.2	5.00E-07	28S ribosomal protein S7, mitochondrial OS=Drosophila melanogaster GN=mRpS7 PE=2 SV=1	--	--	--	--	--	--	--	--	--	--	-	-	GO:0005622//intracellular
CL1282.Contig2_Dastarcus_helophoroides	355	9	2.4085	gi|91089173|ref|XP_974109.1|	137.5	1.00E-31	PREDICTED: similar to AGAP009613-PA [Tribolium castaneum] >gi|270012454|gb|EFA08902.1| hypothetical protein TcasGA2_TC006605 [Tribolium castaneum]	sp|Q9VKX4|RT07_DROME	58.9	2.00E-09	28S ribosomal protein S7, mitochondrial OS=Drosophila melanogaster GN=mRpS7 PE=2 SV=1	--	--	--	--	--	--	--	--	--	--	-	-	GO:0005622//intracellular
CL1284.Contig1_Dastarcus_helophoroides	1479	649	41.6881	gi|189238721|ref|XP_970605.2|	764.6	0	PREDICTED: similar to AGAP007093-PA [Tribolium castaneum] >gi|270010089|gb|EFA06537.1| hypothetical protein TcasGA2_TC009441 [Tribolium castaneum]	sp|Q6VVX2|C43BP_CRIGR	449	7.00E-126	Collagen type IV alpha-3-binding protein OS=Cricetulus griseus GN=COL4A3BP PE=1 SV=1	--	--	--	--	--	K08283	0	764	tca:659185	Goodpasture-antigen-binding protein kinase [EC:2.7.11.9]	-	GO:0004674//protein serine/threonine kinase activity	-
CL1284.Contig2_Dastarcus_helophoroides	709	113	15.1415	gi|189238721|ref|XP_970605.2|	316.2	7.00E-85	PREDICTED: similar to AGAP007093-PA [Tribolium castaneum] >gi|270010089|gb|EFA06537.1| hypothetical protein TcasGA2_TC009441 [Tribolium castaneum]	sp|Q6VVX2|C43BP_CRIGR	166	6.00E-41	Collagen type IV alpha-3-binding protein OS=Cricetulus griseus GN=COL4A3BP PE=1 SV=1	--	--	--	--	--	K08283	1.00E-85	316	tca:659185	Goodpasture-antigen-binding protein kinase [EC:2.7.11.9]	-	GO:0004674//protein serine/threonine kinase activity	-
CL1284.Contig3_Dastarcus_helophoroides	662	88	12.6288	gi|189238721|ref|XP_970605.2|	318.5	1.00E-85	PREDICTED: similar to AGAP007093-PA [Tribolium castaneum] >gi|270010089|gb|EFA06537.1| hypothetical protein TcasGA2_TC009441 [Tribolium castaneum]	sp|Q6VVX2|C43BP_CRIGR	164	2.00E-40	Collagen type IV alpha-3-binding protein OS=Cricetulus griseus GN=COL4A3BP PE=1 SV=1	--	--	--	--	--	K08283	2.00E-86	318	tca:659185	Goodpasture-antigen-binding protein kinase [EC:2.7.11.9]	-	GO:0004674//protein serine/threonine kinase activity	-
CL1285.Contig1_Dastarcus_helophoroides	287	11	3.6412	--	--	--	--	--	--	--	--	--	--	--	--	--	--	--	--	--	--	-	-	-
CL1286.Contig1_Dastarcus_helophoroides	1337	2	0.1421	gi|91090642|ref|XP_973834.1|	388.3	4.00E-106	PREDICTED: similar to AGAP004519-PA [Tribolium castaneum] >gi|270013323|gb|EFA09771.1| hypothetical protein TcasGA2_TC011912 [Tribolium castaneum]	sp|Q5E9M8|SFXN1_BOVIN	339	9.00E-93	Sideroflexin-1 OS=Bos taurus GN=SFXN1 PE=2 SV=3	--	--	--	--	--	K03351	6.00E-84	311	smm:Smp_136960	anaphase-promoting complex subunit 4	GO:0009987//cellular process;GO:0006812//cation transport	-	GO:0016020//membrane;GO:0005739//mitochondrion
CL1286.Contig2_Dastarcus_helophoroides	1337	31	2.2028	gi|91090642|ref|XP_973834.1|	395.2	3.00E-108	PREDICTED: similar to AGAP004519-PA [Tribolium castaneum] >gi|270013323|gb|EFA09771.1| hypothetical protein TcasGA2_TC011912 [Tribolium castaneum]	sp|Q5E9M8|SFXN1_BOVIN	342	1.00E-93	Sideroflexin-1 OS=Bos taurus GN=SFXN1 PE=2 SV=3	--	--	--	--	--	K03351	1.00E-83	311	smm:Smp_136960	anaphase-promoting complex subunit 4	GO:0009987//cellular process;GO:0006812//cation transport	-	GO:0016020//membrane;GO:0005739//mitochondrion
CL1286.Contig3_Dastarcus_helophoroides	1182	2	0.1607	gi|91090642|ref|XP_973834.1|	395.2	3.00E-108	PREDICTED: similar to AGAP004519-PA [Tribolium castaneum] >gi|270013323|gb|EFA09771.1| hypothetical protein TcasGA2_TC011912 [Tribolium castaneum]	sp|Q5E9M8|SFXN1_BOVIN	342	1.00E-93	Sideroflexin-1 OS=Bos taurus GN=SFXN1 PE=2 SV=3	--	--	--	--	--	K03351	8.00E-84	311	smm:Smp_136960	anaphase-promoting complex subunit 4	GO:0009987//cellular process;GO:0006812//cation transport	-	GO:0016020//membrane;GO:0005739//mitochondrion
CL1286.Contig4_Dastarcus_helophoroides	1182	2	0.1607	gi|91090642|ref|XP_973834.1|	388.3	3.00E-106	PREDICTED: similar to AGAP004519-PA [Tribolium castaneum] >gi|270013323|gb|EFA09771.1| hypothetical protein TcasGA2_TC011912 [Tribolium castaneum]	sp|Q5E9M8|SFXN1_BOVIN	339	8.00E-93	Sideroflexin-1 OS=Bos taurus GN=SFXN1 PE=2 SV=3	--	--	--	--	--	K03351	5.00E-84	311	smm:Smp_136960	anaphase-promoting complex subunit 4	GO:0009987//cellular process;GO:0006812//cation transport	-	GO:0016020//membrane;GO:0005739//mitochondrion
CL1287.Contig1_Dastarcus_helophoroides	5105	325	6.0482	gi|328786724|ref|XP_395500.4|	82.8	1.00E-13	PREDICTED: DNA replication licensing factor MCM8 [Apis mellifera]	sp|Q95JC9|PRP_PIG	143	3.00E-33	Basic proline-rich protein OS=Sus scrofa PE=1 SV=2	XF0818	125	6.00E-28	COG2730	Endoglucanase	K07604	3.00E-30	135	mmu:107656	type I keratin, acidic	-	-	-
CL1287.Contig10_Dastarcus_helophoroides	1577	323	19.4584	gi|383851036|ref|XP_003701059.1|	57	2.00E-06	PREDICTED: LOW QUALITY PROTEIN: DNA replication licensing factor MCM8-like [Megachile rotundata]	sp|Q95JC9|PRP_PIG	134	4.00E-31	Basic proline-rich protein OS=Sus scrofa PE=1 SV=2	XF0818	119	1.00E-26	COG2730	Endoglucanase	K12741	3.00E-30	133	xla:380381	heterogeneous nuclear ribonucleoprotein A1/A3	-	-	-
CL1287.Contig11_Dastarcus_helophoroides	1905	322	16.0582	gi|328786724|ref|XP_395500.4|	24.6	4.00E-12	PREDICTED: DNA replication licensing factor MCM8 [Apis mellifera]	sp|Q95JC9|PRP_PIG	137	8.00E-32	Basic proline-rich protein OS=Sus scrofa PE=1 SV=2	XF0818	127	9.00E-29	COG2730	Endoglucanase	K07604	4.00E-30	133	mmu:107656	type I keratin, acidic	-	-	-
CL1287.Contig12_Dastarcus_helophoroides	1874	322	16.3238	gi|328786724|ref|XP_395500.4|	82.8	6.00E-14	PREDICTED: DNA replication licensing factor MCM8 [Apis mellifera]	sp|Q95JC9|PRP_PIG	143	1.00E-33	Basic proline-rich protein OS=Sus scrofa PE=1 SV=2	XF0818	125	2.00E-28	COG2730	Endoglucanase	K07604	9.00E-31	135	mmu:107656	type I keratin, acidic	-	-	-
CL1287.Contig2_Dastarcus_helophoroides	5085	322	6.0159	gi|383851036|ref|XP_003701059.1|	143.7	9.00E-32	PREDICTED: LOW QUALITY PROTEIN: DNA replication licensing factor MCM8-like [Megachile rotundata]	sp|O70559|SPR2H_MOUSE	133	5.00E-30	Small proline-rich protein 2H OS=Mus musculus GN=Sprr2h PE=2 SV=1	XF0818	119	4.00E-26	COG2730	Endoglucanase	K12741	4.00E-29	132	xla:380381	heterogeneous nuclear ribonucleoprotein A1/A3	-	-	-
CL1287.Contig3_Dastarcus_helophoroides	5054	370	6.9551	gi|328786724|ref|XP_395500.4|	82.8	1.00E-13	PREDICTED: DNA replication licensing factor MCM8 [Apis mellifera]	sp|Q95JC9|PRP_PIG	135	9.00E-31	Basic proline-rich protein OS=Sus scrofa PE=1 SV=2	XF0818	119	4.00E-26	COG2730	Endoglucanase	K12741	1.00E-29	133	xla:380381	heterogeneous nuclear ribonucleoprotein A1/A3	-	-	-
CL1287.Contig4_Dastarcus_helophoroides	4839	398	7.8138	gi|383851036|ref|XP_003701059.1|	63.2	1.00E-07	PREDICTED: LOW QUALITY PROTEIN: DNA replication licensing factor MCM8-like [Megachile rotundata]	sp|O70559|SPR2H_MOUSE	133	4.00E-30	Small proline-rich protein 2H OS=Mus musculus GN=Sprr2h PE=2 SV=1	XF0818	119	5.00E-26	COG2730	Endoglucanase	K12741	4.00E-29	132	xla:380381	heterogeneous nuclear ribonucleoprotein A1/A3	-	-	-
CL1287.Contig5_Dastarcus_helophoroides	4808	373	7.3702	gi|383851036|ref|XP_003701059.1|	170.2	8.00E-40	PREDICTED: LOW QUALITY PROTEIN: DNA replication licensing factor MCM8-like [Megachile rotundata]	sp|Q95JC9|PRP_PIG	134	2.00E-30	Basic proline-rich protein OS=Sus scrofa PE=1 SV=2	XF0818	119	5.00E-26	COG2730	Endoglucanase	K12741	1.00E-29	133	xla:380381	heterogeneous nuclear ribonucleoprotein A1/A3	-	-	-
CL1287.Contig6_Dastarcus_helophoroides	5148	426	7.8615	gi|328786724|ref|XP_395500.4|	24.6	1.00E-11	PREDICTED: DNA replication licensing factor MCM8 [Apis mellifera]	sp|Q95JC9|PRP_PIG	137	3.00E-31	Basic proline-rich protein OS=Sus scrofa PE=1 SV=2	XF0818	127	3.00E-28	COG2730	Endoglucanase	K07604	1.00E-29	133	mmu:107656	type I keratin, acidic	-	-	-
CL1287.Contig7_Dastarcus_helophoroides	1854	322	16.4999	gi|383851036|ref|XP_003701059.1|	143.7	3.00E-32	PREDICTED: LOW QUALITY PROTEIN: DNA replication licensing factor MCM8-like [Megachile rotundata]	sp|O70559|SPR2H_MOUSE	133	2.00E-30	Small proline-rich protein 2H OS=Mus musculus GN=Sprr2h PE=2 SV=1	XF0818	119	1.00E-26	COG2730	Endoglucanase	K12741	1.00E-29	132	xla:380381	heterogeneous nuclear ribonucleoprotein A1/A3	-	-	-
CL1287.Contig8_Dastarcus_helophoroides	1823	322	16.7805	gi|328786724|ref|XP_395500.4|	82.8	6.00E-14	PREDICTED: DNA replication licensing factor MCM8 [Apis mellifera]	sp|Q95JC9|PRP_PIG	135	3.00E-31	Basic proline-rich protein OS=Sus scrofa PE=1 SV=2	XF0818	119	1.00E-26	COG2730	Endoglucanase	K12741	4.00E-30	133	xla:380381	heterogeneous nuclear ribonucleoprotein A1/A3	-	-	-
CL1287.Contig9_Dastarcus_helophoroides	1608	327	19.3196	gi|383851036|ref|XP_003701059.1|	63.2	4.00E-08	PREDICTED: LOW QUALITY PROTEIN: DNA replication licensing factor MCM8-like [Megachile rotundata]	sp|O70559|SPR2H_MOUSE	133	1.00E-30	Small proline-rich protein 2H OS=Mus musculus GN=Sprr2h PE=2 SV=1	XF0818	119	2.00E-26	COG2730	Endoglucanase	K12741	1.00E-29	132	xla:380381	heterogeneous nuclear ribonucleoprotein A1/A3	-	-	-
CL1288.Contig1_Dastarcus_helophoroides	1909	141	7.017	gi|270001607|gb|EEZ98054.1|	783.9	0	hypothetical protein TcasGA2_TC000459 [Tribolium castaneum]	sp|Q8BGC3|MOT12_MOUSE	153	1.00E-36	Monocarboxylate transporter 12 OS=Mus musculus GN=Slc16a12 PE=2 SV=1	AF0367	82.4	2.00E-15	COG0477	Permeases of the major facilitator superfamily	K05038	1.00E-47	192	dgr:Dgri_GH22876	solute carrier family 6 (neurotransmitter transporter, amino acid) member 5/7/9/14	-	-	-
CL1288.Contig2_Dastarcus_helophoroides	1901	17	0.8496	gi|270001607|gb|EEZ98054.1|	783.9	0	hypothetical protein TcasGA2_TC000459 [Tribolium castaneum]	sp|Q8BGC3|MOT12_MOUSE	153	1.00E-36	Monocarboxylate transporter 12 OS=Mus musculus GN=Slc16a12 PE=2 SV=1	AF0367	82.4	2.00E-15	COG0477	Permeases of the major facilitator superfamily	K05038	1.00E-47	192	dgr:Dgri_GH22876	solute carrier family 6 (neurotransmitter transporter, amino acid) member 5/7/9/14	-	-	-
CL1289.Contig1_Dastarcus_helophoroides	398	29	6.9223	gi|189238586|ref|XP_971809.2|	103.2	3.00E-21	PREDICTED: similar to CG3823 CG3823-PA [Tribolium castaneum]	--	--	--	--	--	--	--	--	--	--	--	--	--	--	-	-	-
CL1289.Contig2_Dastarcus_helophoroides	319	20	5.9563	gi|189238586|ref|XP_971809.2|	140.2	2.00E-32	PREDICTED: similar to CG3823 CG3823-PA [Tribolium castaneum]	--	--	--	--	--	--	--	--	--	--	--	--	--	--	-	-	-
CL1290.Contig1_Dastarcus_helophoroides	1218	140	10.9199	gi|91085409|ref|XP_967434.1|	374.4	5.00E-102	PREDICTED: similar to acid phosphatase-1 [Tribolium castaneum] >gi|270009157|gb|EFA05605.1| hypothetical protein TcasGA2_TC015811 [Tribolium castaneum]	sp|A6H730|PPAP_BOVIN	242	1.00E-63	Prostatic acid phosphatase OS=Bos taurus GN=ACPP PE=2 SV=1	--	--	--	--	--	K14410	8.00E-103	374	tca:655779	acid phosphatase [EC:3.1.3.2]	-	-	-
CL1290.Contig2_Dastarcus_helophoroides	1161	7	0.5728	gi|91085409|ref|XP_967434.1|	364.4	5.00E-99	PREDICTED: similar to acid phosphatase-1 [Tribolium castaneum] >gi|270009157|gb|EFA05605.1| hypothetical protein TcasGA2_TC015811 [Tribolium castaneum]	sp|A6H730|PPAP_BOVIN	236	5.00E-62	Prostatic acid phosphatase OS=Bos taurus GN=ACPP PE=2 SV=1	--	--	--	--	--	K14410	8.00E-100	364	tca:655779	acid phosphatase [EC:3.1.3.2]	-	-	-
CL1291.Contig1_Dastarcus_helophoroides	2089	5	0.2274	gi|270006735|gb|EFA03183.1|	706.1	0	hypothetical protein TcasGA2_TC013103 [Tribolium castaneum]	sp|Q04205|TENS_CHICK	343	7.00E-94	Tensin OS=Gallus gallus GN=TNS PE=1 SV=2	--	--	--	--	--	K00665	3.00E-71	270	dpe:Dper_GL12292	fatty acid synthase, animal type [EC:2.3.1.85]	-	-	-
CL1291.Contig2_Dastarcus_helophoroides	1939	31	1.5189	gi|270006735|gb|EFA03183.1|	679.9	0	hypothetical protein TcasGA2_TC013103 [Tribolium castaneum]	sp|Q04205|TENS_CHICK	345	3.00E-94	Tensin OS=Gallus gallus GN=TNS PE=1 SV=2	--	--	--	--	--	K00665	3.00E-71	270	dpe:Dper_GL12292	fatty acid synthase, animal type [EC:2.3.1.85]	-	-	-
CL1291.Contig3_Dastarcus_helophoroides	2050	5	0.2317	gi|270006735|gb|EFA03183.1|	715.3	0	hypothetical protein TcasGA2_TC013103 [Tribolium castaneum]	sp|Q04205|TENS_CHICK	341	3.00E-93	Tensin OS=Gallus gallus GN=TNS PE=1 SV=2	--	--	--	--	--	K00665	3.00E-71	270	dpe:Dper_GL12292	fatty acid synthase, animal type [EC:2.3.1.85]	-	-	-
CL1291.Contig4_Dastarcus_helophoroides	1765	5	0.2691	gi|270006735|gb|EFA03183.1|	614.4	5.00E-174	hypothetical protein TcasGA2_TC013103 [Tribolium castaneum]	sp|Q04205|TENS_CHICK	341	3.00E-93	Tensin OS=Gallus gallus GN=TNS PE=1 SV=2	--	--	--	--	--	K00665	3.00E-71	270	dpe:Dper_GL12292	fatty acid synthase, animal type [EC:2.3.1.85]	-	-	-
CL1291.Contig5_Dastarcus_helophoroides	1703	31	1.7294	gi|270006735|gb|EFA03183.1|	521.2	6.00E-146	hypothetical protein TcasGA2_TC013103 [Tribolium castaneum]	sp|Q04205|TENS_CHICK	339	1.00E-92	Tensin OS=Gallus gallus GN=TNS PE=1 SV=2	--	--	--	--	--	K00665	3.00E-71	270	dpe:Dper_GL12292	fatty acid synthase, animal type [EC:2.3.1.85]	-	-	-
CL1291.Contig6_Dastarcus_helophoroides	1978	8	0.3842	gi|270006735|gb|EFA03183.1|	670.6	0	hypothetical protein TcasGA2_TC013103 [Tribolium castaneum]	sp|Q04205|TENS_CHICK	345	2.00E-94	Tensin OS=Gallus gallus GN=TNS PE=1 SV=2	--	--	--	--	--	K00665	3.00E-71	270	dpe:Dper_GL12292	fatty acid synthase, animal type [EC:2.3.1.85]	-	-	-
CL1292.Contig1_Dastarcus_helophoroides	631	27	4.0651	--	--	--	--	--	--	--	--	--	--	--	--	--	--	--	--	--	--	-	-	-
CL1293.Contig1_Dastarcus_helophoroides	1225	384	29.7804	gi|270008636|gb|EFA05084.1|	79.3	4.00E-13	hypothetical protein TcasGA2_TC015182 [Tribolium castaneum]	sp|Q810C1|SLIK1_MOUSE	51.2	5.00E-06	SLIT and NTRK-like protein 1 OS=Mus musculus GN=Slitrk1 PE=2 SV=1	--	--	--	--	--	K06260	4.00E-06	53.1	xtr:100497902	platelet glycoprotein V	-	-	-
CL1295.Contig1_Dastarcus_helophoroides	1013	154	14.4427	gi|13277927|gb|AAH03833.1|	351.3	4.00E-95	Ribosomal protein, large, P0 [Mus musculus] >gi|15029772|gb|AAH11106.1| Ribosomal protein, large, P0 [Mus musculus] >gi|15030087|gb|AAH11291.1| Ribosomal protein, large, P0 [Mus musculus] >gi|58476176|gb|AAH89496.1| Ribosomal protein, large, P0 [Mus musculus] >gi|71051393|gb|AAH99384.1| Ribosomal protein, large, P0 [Mus musculus] >gi|148687905|gb|EDL19852.1| mCG17387, isoform CRA_a [Mus musculus]…	sp|P14869|RLA0_MOUSE	351	2.00E-96	60S acidic ribosomal protein P0 OS=Mus musculus GN=Rplp0 PE=1 SV=3	YLR340w	479	3.00E-135	COG0244	Ribosomal protein L10	K02941	6.00E-96	351	gga:395835	large subunit ribosomal protein LP0	GO:0019083//viral transcription;GO:0031018//endocrine pancreas development;GO:0006414//translational elongation;GO:0006415//translational termination;GO:0009790//embryo development	GO:0003723//RNA binding;GO:0005515//protein binding	GO:0022625//cytosolic large ribosomal subunit;GO:0005634//nucleus
CL1296.Contig1_Dastarcus_helophoroides	2169	148	6.4824	gi|282158099|ref|NP_001164093.1|	971.8	0	SNF1A/AMP-activated protein kinase [Tribolium castaneum] >gi|270010962|gb|EFA07410.1| SNF1A/AMP-activated protein kinase [Tribolium castaneum]	sp|P54646|AAPK2_HUMAN	697	0	5'-AMP-activated protein kinase catalytic subunit alpha-2 OS=Homo sapiens GN=PRKAA2 PE=1 SV=2	ECU01g0630	172	2.00E-42	COG0515	Serine/threonine protein kinase	K07198	0	971	tca:663357	5'-AMP-activated protein kinase, catalytic alpha subunit [EC:2.7.11.11]	GO:0006468//protein phosphorylation	GO:0005524//ATP binding;GO:0004674//protein serine/threonine kinase activity	-
CL1296.Contig2_Dastarcus_helophoroides	2117	8	0.359	gi|282158099|ref|NP_001164093.1|	971.8	0	SNF1A/AMP-activated protein kinase [Tribolium castaneum] >gi|270010962|gb|EFA07410.1| SNF1A/AMP-activated protein kinase [Tribolium castaneum]	sp|P54646|AAPK2_HUMAN	697	0	5'-AMP-activated protein kinase catalytic subunit alpha-2 OS=Homo sapiens GN=PRKAA2 PE=1 SV=2	ECU01g0630	172	2.00E-42	COG0515	Serine/threonine protein kinase	K07198	0	971	tca:663357	5'-AMP-activated protein kinase, catalytic alpha subunit [EC:2.7.11.11]	GO:0006468//protein phosphorylation	GO:0005524//ATP binding;GO:0004674//protein serine/threonine kinase activity	-
CL1297.Contig1_Dastarcus_helophoroides	552	54	9.2937	gi|189237714|ref|XP_968753.2|	291.6	1.00E-77	PREDICTED: similar to Protein Mo25 (dMo25) [Tribolium castaneum] >gi|270007871|gb|EFA04319.1| hypothetical protein TcasGA2_TC014612 [Tribolium castaneum]	sp|P91891|MO25_DROME	263	1.00E-70	Protein Mo25 OS=Drosophila melanogaster GN=Mo25 PE=2 SV=2	--	--	--	--	--	K08272	2.00E-78	291	tca:657189	calcium binding protein 39	-	GO:0005488//binding	-
CL1297.Contig2_Dastarcus_helophoroides	533	31	5.5255	gi|189237714|ref|XP_968753.2|	288.5	8.00E-77	PREDICTED: similar to Protein Mo25 (dMo25) [Tribolium castaneum] >gi|270007871|gb|EFA04319.1| hypothetical protein TcasGA2_TC014612 [Tribolium castaneum]	sp|P91891|MO25_DROME	263	1.00E-70	Protein Mo25 OS=Drosophila melanogaster GN=Mo25 PE=2 SV=2	--	--	--	--	--	K08272	1.00E-77	288	tca:657189	calcium binding protein 39	-	GO:0005488//binding	-
CL1298.Contig1_Dastarcus_helophoroides	1113	1	0.0854	gi|270011049|gb|EFA07497.1|	63.2	2.00E-08	schnurri [Tribolium castaneum]	sp|Q5T1R4|ZEP3_HUMAN	108	2.00E-23	Transcription factor HIVEP3 OS=Homo sapiens GN=HIVEP3 PE=1 SV=1	SPAC25B8.19c	54.3	4.00E-07	COG5048	FOG: Zn-finger	K09239	2.00E-27	123	gga:420856	human immunodeficiency virus type I enhancer-binding protein	GO:0035220//wing disc development;GO:0050896//response to stimulus;GO:0003002//regionalization;GO:0050789//regulation of biological process;GO:0009887//organ morphogenesis	-	-
CL1298.Contig2_Dastarcus_helophoroides	1049	0	0	gi|270011049|gb|EFA07497.1|	63.2	2.00E-08	schnurri [Tribolium castaneum]	sp|Q5T1R4|ZEP3_HUMAN	108	2.00E-23	Transcription factor HIVEP3 OS=Homo sapiens GN=HIVEP3 PE=1 SV=1	SPAC25B8.19c	54.3	3.00E-07	COG5048	FOG: Zn-finger	K09239	3.00E-27	123	gga:420856	human immunodeficiency virus type I enhancer-binding protein	GO:0035220//wing disc development;GO:0050896//response to stimulus;GO:0003002//regionalization;GO:0050789//regulation of biological process;GO:0009887//organ morphogenesis	-	-
CL1298.Contig3_Dastarcus_helophoroides	451	0	0	gi|270011049|gb|EFA07497.1|	60.8	1.00E-08	schnurri [Tribolium castaneum]	--	--	--	--	--	--	--	--	--	--	--	--	--	--	-	-	-
CL1299.Contig1_Dastarcus_helophoroides	502	113	21.3851	--	--	--	--	--	--	--	--	--	--	--	--	--	--	--	--	--	--	-	-	-
CL1299.Contig2_Dastarcus_helophoroides	266	20	7.1431	--	--	--	--	--	--	--	--	--	--	--	--	--	--	--	--	--	--	-	-	-
CL13.Contig1_Dastarcus_helophoroides	363	38	9.9452	gi|270010271|gb|EFA06719.1|	87.8	1.00E-16	hypothetical protein TcasGA2_TC009650 [Tribolium castaneum]	--	--	--	--	--	--	--	--	--	--	--	--	--	--	-	-	-
CL13.Contig2_Dastarcus_helophoroides	640	14	2.0782	gi|270010271|gb|EFA06719.1|	59.7	1.00E-07	hypothetical protein TcasGA2_TC009650 [Tribolium castaneum]	--	--	--	--	--	--	--	--	--	--	--	--	--	--	-	-	-
CL13.Contig3_Dastarcus_helophoroides	311	63	19.2449	gi|189238999|ref|XP_974157.2|	60.1	3.00E-08	PREDICTED: similar to AGAP001553-PA [Tribolium castaneum]	--	--	--	--	--	--	--	--	--	--	--	--	--	--	-	-	-
CL13.Contig4_Dastarcus_helophoroides	743	1	0.1279	gi|270010271|gb|EFA06719.1|	92.8	1.00E-17	hypothetical protein TcasGA2_TC009650 [Tribolium castaneum]	--	--	--	--	--	--	--	--	--	--	--	--	--	--	-	-	-
CL13.Contig5_Dastarcus_helophoroides	742	14	1.7925	gi|270010271|gb|EFA06719.1|	59.7	1.00E-07	hypothetical protein TcasGA2_TC009650 [Tribolium castaneum]	--	--	--	--	--	--	--	--	--	--	--	--	--	--	-	-	-
CL13.Contig6_Dastarcus_helophoroides	641	1	0.1482	gi|270010271|gb|EFA06719.1|	92.8	1.00E-17	hypothetical protein TcasGA2_TC009650 [Tribolium castaneum]	--	--	--	--	--	--	--	--	--	--	--	--	--	--	-	-	-
CL130.Contig1_Dastarcus_helophoroides	268	10	3.5449	--	--	--	--	--	--	--	--	--	--	--	--	--	--	--	--	--	--	-	-	-
CL130.Contig2_Dastarcus_helophoroides	251	9	3.4065	--	--	--	--	--	--	--	--	--	--	--	--	--	--	--	--	--	--	-	-	-
CL1301.Contig1_Dastarcus_helophoroides	865	21	2.3064	gi|270013729|gb|EFA10177.1|	220.3	8.00E-56	hypothetical protein TcasGA2_TC012367 [Tribolium castaneum]	--	--	--	--	--	--	--	--	--	--	--	--	--	--	-	-	-
CL1301.Contig2_Dastarcus_helophoroides	1242	75	5.7369	gi|270013729|gb|EFA10177.1|	159.1	4.00E-37	hypothetical protein TcasGA2_TC012367 [Tribolium castaneum]	--	--	--	--	--	--	--	--	--	--	--	--	--	--	GO:0006468//protein phosphorylation	GO:0005524//ATP binding;GO:0004683//calmodulin-dependent protein kinase activity	-
CL1302.Contig1_Dastarcus_helophoroides	457	404	83.9849	gi|324506357|gb|ADY42718.1|	65.5	8.00E-10	Leucine-rich repeat-containing protein 15 [Ascaris suum]	--	--	--	--	--	--	--	--	--	--	--	--	--	--	-	-	-
CL1302.Contig2_Dastarcus_helophoroides	1021	1226	114.0777	gi|270003433|gb|EEZ99880.1|	118.2	5.00E-25	hypothetical protein TcasGA2_TC002663 [Tribolium castaneum]	sp|A4IGL7|PXDN_XENTR	78.6	2.00E-14	Peroxidasin OS=Xenopus tropicalis GN=pxdn PE=2 SV=1	SPy1798	65.5	1.00E-10	COG4886	Leucine-rich repeat (LRR) protein	K13023	1.00E-14	80.9	oaa:100081004	carboxypeptidase N regulatory subunit	-	-	-
CL1302.Contig3_Dastarcus_helophoroides	995	204	19.4779	gi|270003433|gb|EEZ99880.1|	118.2	5.00E-25	hypothetical protein TcasGA2_TC002663 [Tribolium castaneum]	sp|A4IGL7|PXDN_XENTR	78.6	2.00E-14	Peroxidasin OS=Xenopus tropicalis GN=pxdn PE=2 SV=1	SPy1798	65.5	1.00E-10	COG4886	Leucine-rich repeat (LRR) protein	K13023	4.00E-14	79.3	oaa:100081004	carboxypeptidase N regulatory subunit	-	-	-
CL1303.Contig1_Dastarcus_helophoroides	1186	25	2.0026	gi|270013160|gb|EFA09608.1|	61.2	1.00E-07	hypothetical protein TcasGA2_TC011728 [Tribolium castaneum]	sp|Q9UKA9|PTBP2_HUMAN	309	7.00E-84	Polypyrimidine tract-binding protein 2 OS=Homo sapiens GN=PTBP2 PE=1 SV=1	--	--	--	--	--	K14948	2.00E-156	552	tca:654951	olypyrimidine tract-binding protein 2	GO:0007219//Notch signaling pathway;GO:0008103//oocyte microtubule cytoskeleton polarization;GO:0008586//imaginal disc-derived wing vein morphogenesis;GO:0007291//sperm individualization;GO:0000398//mRNA splicing, via spliceosome;GO:0008587//imaginal disc-derived wing margin morphogenesis;GO:0007319//negative regulation of oskar mRNA translation	GO:0000900//translation repressor activity, nucleic acid binding;GO:0003730//mRNA 3'-UTR binding;GO:0008187//poly-pyrimidine tract binding	GO:0005737//cytoplasm;GO:0030529//ribonucleoprotein complex
CL1303.Contig2_Dastarcus_helophoroides	1100	23	1.9864	gi|270013160|gb|EFA09608.1|	61.2	9.00E-08	hypothetical protein TcasGA2_TC011728 [Tribolium castaneum]	sp|Q9UKA9|PTBP2_HUMAN	309	6.00E-84	Polypyrimidine tract-binding protein 2 OS=Homo sapiens GN=PTBP2 PE=1 SV=1	--	--	--	--	--	K14948	1.00E-156	552	tca:654951	olypyrimidine tract-binding protein 2	GO:0007219//Notch signaling pathway;GO:0008103//oocyte microtubule cytoskeleton polarization;GO:0008586//imaginal disc-derived wing vein morphogenesis;GO:0007291//sperm individualization;GO:0000398//mRNA splicing, via spliceosome;GO:0008587//imaginal disc-derived wing margin morphogenesis;GO:0007319//negative regulation of oskar mRNA translation	GO:0000900//translation repressor activity, nucleic acid binding;GO:0003730//mRNA 3'-UTR binding;GO:0008187//poly-pyrimidine tract binding	GO:0005737//cytoplasm;GO:0030529//ribonucleoprotein complex
CL1303.Contig3_Dastarcus_helophoroides	1066	18	1.6042	gi|270013160|gb|EFA09608.1|	62.8	3.00E-08	hypothetical protein TcasGA2_TC011728 [Tribolium castaneum]	sp|Q9UKA9|PTBP2_HUMAN	309	6.00E-84	Polypyrimidine tract-binding protein 2 OS=Homo sapiens GN=PTBP2 PE=1 SV=1	--	--	--	--	--	K14948	1.00E-156	552	tca:654951	olypyrimidine tract-binding protein 2	GO:0007219//Notch signaling pathway;GO:0008103//oocyte microtubule cytoskeleton polarization;GO:0008586//imaginal disc-derived wing vein morphogenesis;GO:0007291//sperm individualization;GO:0000398//mRNA splicing, via spliceosome;GO:0008587//imaginal disc-derived wing margin morphogenesis;GO:0007319//negative regulation of oskar mRNA translation	GO:0000900//translation repressor activity, nucleic acid binding;GO:0003730//mRNA 3'-UTR binding;GO:0008187//poly-pyrimidine tract binding	GO:0005737//cytoplasm;GO:0030529//ribonucleoprotein complex
CL1304.Contig1_Dastarcus_helophoroides	1167	137	11.1528	gi|154332073|ref|XP_001561853.1|	62	6.00E-08	putative microtubule-associated protein, partial [Leishmania braziliensis MHOM/BR/75/M2904] >gi|134059174|emb|CAM36873.1| putative microtubule-associated protein, partial [Leishmania braziliensis MHOM/BR/75/M2904]	sp|P98088|MUC5A_HUMAN	38.1	3.00E-07	Mucin-5AC (Fragments) OS=Homo sapiens GN=MUC5AC PE=1 SV=3	--	--	--	--	--	--	--	--	--	--	-	-	-
CL1305.Contig1_Dastarcus_helophoroides	1494	110	6.9948	gi|91091388|ref|XP_973447.1|	452.2	2.00E-125	PREDICTED: similar to CG5439 CG5439-PA [Tribolium castaneum] >gi|270014165|gb|EFA10613.1| hypothetical protein TcasGA2_TC012874 [Tribolium castaneum]	sp|Q08DX0|SNX29_BOVIN	157	4.00E-38	Sorting nexin-29 OS=Bos taurus GN=SNX29 PE=2 SV=1	--	--	--	--	--	K15348	2.00E-11	71.2	oaa:100078780	pleckstrin homology domain-containing family M member 2	-	-	-
CL1305.Contig2_Dastarcus_helophoroides	843	2	0.2254	gi|91091388|ref|XP_973447.1|	227.6	5.00E-58	PREDICTED: similar to CG5439 CG5439-PA [Tribolium castaneum] >gi|270014165|gb|EFA10613.1| hypothetical protein TcasGA2_TC012874 [Tribolium castaneum]	sp|Q08DX0|SNX29_BOVIN	134	2.00E-31	Sorting nexin-29 OS=Bos taurus GN=SNX29 PE=2 SV=1	--	--	--	--	--	K15348	8.00E-08	58.2	bfo:BRAFLDRAFT_121069	pleckstrin homology domain-containing family M member 2	-	-	-
CL1306.Contig1_Dastarcus_helophoroides	4330	1186	26.0215	gi|91094647|ref|XP_971886.1|	91.7	3.00E-16	PREDICTED: similar to Sec24B protein, putative [Tribolium castaneum] >gi|270016466|gb|EFA12912.1| hypothetical protein TcasGA2_TC006982 [Tribolium castaneum]	sp|P53992|SC24C_HUMAN	1016	0	Protein transport protein Sec24C OS=Homo sapiens GN=SEC24C PE=1 SV=3	SPBC4.03c	414	5.00E-115	COG5028	Vesicle coat complex COPII, subunit SEC24/subunit SFB2/subunit SFB3	K14007	0	1464	tca:660571	protein transport protein SEC24	GO:0046907//intracellular transport;GO:0015031//protein transport	-	-
CL1306.Contig2_Dastarcus_helophoroides	3856	90	2.2174	gi|91094647|ref|XP_971886.1|	1498.8	0	PREDICTED: similar to Sec24B protein, putative [Tribolium castaneum] >gi|270016466|gb|EFA12912.1| hypothetical protein TcasGA2_TC006982 [Tribolium castaneum]	sp|P53992|SC24C_HUMAN	1019	0	Protein transport protein Sec24C OS=Homo sapiens GN=SEC24C PE=1 SV=3	SPBC4.03c	414	5.00E-115	COG5028	Vesicle coat complex COPII, subunit SEC24/subunit SFB2/subunit SFB3	K14007	0	1498	tca:660571	protein transport protein SEC24	GO:0046907//intracellular transport;GO:0015031//protein transport	-	-
CL1307.Contig1_Dastarcus_helophoroides	2846	428	14.2871	gi|389594453|ref|XP_003722449.1|	108.2	2.00E-21	proteophosphoglycan 5 [Leishmania major strain Friedlin] >gi|323363677|emb|CBZ12682.1| proteophosphoglycan 5 [Leishmania major strain Friedlin]	sp|Q9NZW4|DSPP_HUMAN	113	2.00E-24	Dentin sialophosphoprotein OS=Homo sapiens GN=DSPP PE=1 SV=2	SPAC140.02	60.1	2.00E-08	COG0724	RNA-binding proteins (RRM domain)	K13908	1.00E-15	86.3	xtr:100495470	mucin-5B	-	-	-
CL1307.Contig2_Dastarcus_helophoroides	607	8	1.2521	--	--	--	--	--	--	--	--	--	--	--	--	--	--	--	--	--	--	-	-	-
CL1308.Contig1_Dastarcus_helophoroides	2502	15	0.5696	gi|91092430|ref|XP_968311.1|	919.1	0	PREDICTED: similar to UNC93A protein [Tribolium castaneum] >gi|270004742|gb|EFA01190.1| hypothetical protein TcasGA2_TC010516 [Tribolium castaneum]	sp|Q9Y115|UN93L_DROME	691	0	UNC93-like protein OS=Drosophila melanogaster GN=CG4928 PE=2 SV=1	--	--	--	--	--	--	--	--	--	--	GO:0055085//transmembrane transport	-	GO:0005886//plasma membrane
CL1308.Contig2_Dastarcus_helophoroides	2502	3	0.1139	gi|91092430|ref|XP_968311.1|	919.1	0	PREDICTED: similar to UNC93A protein [Tribolium castaneum] >gi|270004742|gb|EFA01190.1| hypothetical protein TcasGA2_TC010516 [Tribolium castaneum]	sp|Q9Y115|UN93L_DROME	691	0	UNC93-like protein OS=Drosophila melanogaster GN=CG4928 PE=2 SV=1	--	--	--	--	--	--	--	--	--	--	GO:0055085//transmembrane transport	-	GO:0005886//plasma membrane
CL1308.Contig3_Dastarcus_helophoroides	2279	56	2.3344	gi|91092430|ref|XP_968311.1|	917.9	0	PREDICTED: similar to UNC93A protein [Tribolium castaneum] >gi|270004742|gb|EFA01190.1| hypothetical protein TcasGA2_TC010516 [Tribolium castaneum]	sp|Q9Y115|UN93L_DROME	691	0	UNC93-like protein OS=Drosophila melanogaster GN=CG4928 PE=2 SV=1	--	--	--	--	--	--	--	--	--	--	GO:0055085//transmembrane transport	-	GO:0005886//plasma membrane
CL1308.Contig4_Dastarcus_helophoroides	2279	3	0.1251	gi|91092430|ref|XP_968311.1|	917.9	0	PREDICTED: similar to UNC93A protein [Tribolium castaneum] >gi|270004742|gb|EFA01190.1| hypothetical protein TcasGA2_TC010516 [Tribolium castaneum]	sp|Q9Y115|UN93L_DROME	691	0	UNC93-like protein OS=Drosophila melanogaster GN=CG4928 PE=2 SV=1	--	--	--	--	--	--	--	--	--	--	GO:0055085//transmembrane transport	-	GO:0005886//plasma membrane
CL1308.Contig5_Dastarcus_helophoroides	2237	3	0.1274	gi|91092430|ref|XP_968311.1|	919.1	0	PREDICTED: similar to UNC93A protein [Tribolium castaneum] >gi|270004742|gb|EFA01190.1| hypothetical protein TcasGA2_TC010516 [Tribolium castaneum]	sp|Q9Y115|UN93L_DROME	691	0	UNC93-like protein OS=Drosophila melanogaster GN=CG4928 PE=2 SV=1	--	--	--	--	--	--	--	--	--	--	GO:0055085//transmembrane transport	-	GO:0005886//plasma membrane
CL1308.Contig6_Dastarcus_helophoroides	2237	3	0.1274	gi|91092430|ref|XP_968311.1|	919.1	0	PREDICTED: similar to UNC93A protein [Tribolium castaneum] >gi|270004742|gb|EFA01190.1| hypothetical protein TcasGA2_TC010516 [Tribolium castaneum]	sp|Q9Y115|UN93L_DROME	691	0	UNC93-like protein OS=Drosophila melanogaster GN=CG4928 PE=2 SV=1	--	--	--	--	--	--	--	--	--	--	GO:0055085//transmembrane transport	-	GO:0005886//plasma membrane
CL1309.Contig1_Dastarcus_helophoroides	353	102	27.4512	gi|395859220|ref|XP_003801940.1|	200.3	2.00E-50	PREDICTED: histone H4-like [Otolemur garnettii]	sp|Q27765|H4_STYPL	197	4.00E-51	Histone H4 OS=Styela plicata PE=3 SV=3	YNL030w	197	4.00E-51	COG2036	Histones H3 and H4	K11251	9.00E-51	198	pon:100453799	histone H2A	GO:0006334//nucleosome assembly	GO:0003677//DNA binding	GO:0000786//nucleosome;GO:0005634//nucleus
CL1309.Contig2_Dastarcus_helophoroides	298	68	21.6785	gi|187936046|gb|ACD37542.1|	190.3	2.00E-47	histone H4 [Adineta vaga] >gi|187936062|gb|ACD37557.1| histone H4 [Adineta vaga] >gi|187936080|gb|ACD37574.1| histone H4 [Philodina roseola] >gi|187936092|gb|ACD37585.1| histone H4 [Philodina roseola] >gi|194500458|gb|ACF75483.1| histone H4 [Adineta vaga] >gi|194500468|gb|ACF75492.1| histone H4 [Adineta vaga] >gi|194500477|gb|ACF75500.1| histone H4 [Philodina roseola] >gi|194500496|gb|ACF75518.1|…	sp|Q27765|H4_STYPL	189	1.00E-48	Histone H4 OS=Styela plicata PE=3 SV=3	YNL030w	189	1.00E-48	COG2036	Histones H3 and H4	K11254	3.00E-48	189	dse:Dsec_GM20288	histone H4	GO:0006334//nucleosome assembly	GO:0003677//DNA binding	GO:0000786//nucleosome;GO:0005634//nucleus
CL1309.Contig3_Dastarcus_helophoroides	391	97	23.5684	gi|395736868|ref|XP_002816553.2|	92	7.00E-18	PREDICTED: uncharacterized protein LOC100436122, partial [Pongo abelii]	sp|Q27765|H4_STYPL	192	1.00E-49	Histone H4 OS=Styela plicata PE=3 SV=3	YNL030w	191	4.00E-49	COG2036	Histones H3 and H4	K11254	3.00E-49	193	phu:Phum_PHUM504010	histone H4	GO:0006334//nucleosome assembly	GO:0003677//DNA binding	GO:0000786//nucleosome;GO:0005634//nucleus
CL1309.Contig4_Dastarcus_helophoroides	446	1156	246.2402	gi|395859220|ref|XP_003801940.1|	198.7	6.00E-50	PREDICTED: histone H4-like [Otolemur garnettii]	sp|Q27765|H4_STYPL	196	2.00E-50	Histone H4 OS=Styela plicata PE=3 SV=3	YNL030w	194	5.00E-50	COG2036	Histones H3 and H4	K11251	2.00E-51	200	rno:502129	histone H2A	GO:0006334//nucleosome assembly	GO:0003677//DNA binding	GO:0000786//nucleosome;GO:0005634//nucleus
CL131.Contig1_Dastarcus_helophoroides	270	42	14.7782	gi|157873490|ref|XP_001685254.1|	54.7	1.00E-06	hypothetical protein LMJF_31_2670 [Leishmania major strain Friedlin] >gi|68128325|emb|CAJ08484.1| hypothetical protein LMJF_31_2670 [Leishmania major strain Friedlin]	sp|Q54LY1|Y6311_DICDI	52.4	2.00E-07	G8 domain-containing protein DDB_G0286311 OS=Dictyostelium discoideum GN=DDB_G0286311 PE=3 SV=1	--	--	--	--	--	K10955	1.00E-07	55.1	acs:100563509	intestinal mucin-2	-	-	-
CL1310.Contig1_Dastarcus_helophoroides	744	19	2.4261	gi|189234796|ref|XP_967319.2|	397.1	3.00E-109	PREDICTED: similar to groucho protein [Tribolium castaneum]	sp|O42478|TLE4_XENLA	239	6.00E-63	Transducin-like enhancer protein 4 OS=Xenopus laevis GN=tle4 PE=1 SV=2	--	--	--	--	--	K04497	6.00E-65	247	tca:656496	groucho	-	-	GO:0005634//nucleus
CL1310.Contig2_Dastarcus_helophoroides	710	7	0.9366	gi|189234796|ref|XP_967319.2|	393.7	3.00E-108	PREDICTED: similar to groucho protein [Tribolium castaneum]	sp|O42478|TLE4_XENLA	233	2.00E-61	Transducin-like enhancer protein 4 OS=Xenopus laevis GN=tle4 PE=1 SV=2	--	--	--	--	--	K04497	3.00E-64	244	tca:656496	groucho	-	-	GO:0005634//nucleus
CL1311.Contig1_Dastarcus_helophoroides	531	49	8.7667	gi|312380144|gb|EFR26228.1|	220.7	2.00E-56	hypothetical protein AND_07877 [Anopheles darlingi]	sp|Q32LG3|MDHM_BOVIN	213	2.00E-55	Malate dehydrogenase, mitochondrial OS=Bos taurus GN=MDH2 PE=1 SV=1	YKL085w	245	3.00E-65	COG0039	Malate/lactate dehydrogenases	K00026	8.00E-57	219	cqu:CpipJ_CPIJ008366	malate dehydrogenase [EC:1.1.1.37]	GO:0006108//malate metabolic process;GO:0044262//cellular carbohydrate metabolic process;GO:0055114//oxidation-reduction process	GO:0005488//binding;GO:0030060//L-malate dehydrogenase activity	-
CL1312.Contig1_Dastarcus_helophoroides	789	52	6.2613	gi|270006355|gb|EFA02803.1|	254.2	4.00E-66	hypothetical protein TcasGA2_TC007104 [Tribolium castaneum]	sp|Q16983|DIHR_ACHDO	174	2.00E-43	Diuretic hormone receptor OS=Acheta domesticus PE=2 SV=1	--	--	--	--	--	K04578	9.00E-67	253	tca:664316	corticotropin releasing hormone receptor 1	GO:0007186//G-protein coupled receptor signaling pathway	GO:0008036//diuretic hormone receptor activity;GO:0005184//neuropeptide hormone activity;GO:0008188//neuropeptide receptor activity;GO:0004948//calcitonin receptor activity	GO:0016021//integral to membrane
CL1312.Contig2_Dastarcus_helophoroides	418	9	2.0455	--	--	--	--	--	--	--	--	--	--	--	--	--	--	--	--	--	--	-	-	-
CL1313.Contig1_Dastarcus_helophoroides	1651	288	16.5722	gi|91089195|ref|XP_974485.1|	765	0	PREDICTED: similar to CG33156 CG33156-PE [Tribolium castaneum]	sp|P58058|NADK_MOUSE	483	7.00E-136	NAD kinase OS=Mus musculus GN=Nadk PE=1 SV=2	YEL041w	247	5.00E-65	COG0061	Predicted sugar kinase	K00858	0	764	tca:663340	NAD+ kinase [EC:2.7.1.23]	GO:0016310//phosphorylation	GO:0003951//NAD+ kinase activity;GO:0046872//metal ion binding	GO:0005737//cytoplasm
CL1313.Contig2_Dastarcus_helophoroides	452	5	1.0509	gi|270012461|gb|EFA08909.1|	53.9	2.00E-06	hypothetical protein TcasGA2_TC006614 [Tribolium castaneum]	sp|O95544|NADK_HUMAN	99.4	3.00E-21	NAD kinase OS=Homo sapiens GN=NADK PE=1 SV=1	SPAC3H5.11	57.4	9.00E-09	COG0061	Predicted sugar kinase	K00858	1.00E-37	155	tca:663340	NAD+ kinase [EC:2.7.1.23]	GO:0016310//phosphorylation	GO:0003951//NAD+ kinase activity;GO:0046872//metal ion binding	GO:0005737//cytoplasm
CL1314.Contig1_Dastarcus_helophoroides	575	776	128.2123	gi|194865100|ref|XP_001971261.1|	62.4	1.00E-08	GG14852 [Drosophila erecta] >gi|190653044|gb|EDV50287.1| GG14852 [Drosophila erecta]	--	--	--	--	--	--	--	--	--	--	--	--	--	--	-	-	-
CL1314.Contig2_Dastarcus_helophoroides	575	42	6.9393	gi|194865100|ref|XP_001971261.1|	58.9	1.00E-07	GG14852 [Drosophila erecta] >gi|190653044|gb|EDV50287.1| GG14852 [Drosophila erecta]	--	--	--	--	--	--	--	--	--	--	--	--	--	--	-	-	-
CL1315.Contig1_Dastarcus_helophoroides	452	17	3.5731	gi|260806372|ref|XP_002598058.1|	55.5	8.00E-07	hypothetical protein BRAFLDRAFT_108631 [Branchiostoma floridae] >gi|229283329|gb|EEN54070.1| hypothetical protein BRAFLDRAFT_108631 [Branchiostoma floridae]	sp|Q01611|ZFY1_XENLA	75.5	4.00E-14	Zinc finger Y-chromosomal protein 1 OS=Xenopus laevis GN=zfy1 PE=2 SV=1	--	--	--	--	--	K09228	6.00E-14	76.6	bfo:BRAFLDRAFT_66688	KRAB domain-containing zinc finger protein	-	-	-
CL1317.Contig1_Dastarcus_helophoroides	401	1	0.2369	gi|270002239|gb|EEZ98686.1|	52	9.00E-06	hypothetical protein TcasGA2_TC001221 [Tribolium castaneum]	--	--	--	--	--	--	--	--	--	--	--	--	--	--	-	-	-
CL1317.Contig2_Dastarcus_helophoroides	401	2	0.4738	gi|270002239|gb|EEZ98686.1|	52	9.00E-06	hypothetical protein TcasGA2_TC001221 [Tribolium castaneum]	--	--	--	--	--	--	--	--	--	--	--	--	--	--	-	-	-
CL1318.Contig1_Dastarcus_helophoroides	221	27	11.6067	gi|149694095|ref|XP_001503800.1|	111.3	1.00E-23	PREDICTED: adenylate kinase 2, mitochondrial-like [Equus caballus]	sp|Q5REI7|KAD2_PONAB	110	7.00E-25	Adenylate kinase 2, mitochondrial OS=Pongo abelii GN=AK2 PE=2 SV=3	YDR226w	130	6.00E-31	COG0563	Adenylate kinase and related kinases	K00939	1.00E-24	111	mdo:100026105	adenylate kinase [EC:2.7.4.3]	GO:0015949//nucleobase-containing small molecule interconversion;GO:0046939//nucleotide phosphorylation	GO:0004017//adenylate kinase activity;GO:0005524//ATP binding	GO:0005758//mitochondrial intermembrane space;GO:0005743//mitochondrial inner membrane
CL1319.Contig1_Dastarcus_helophoroides	1303	136	9.9159	gi|242117921|ref|NP_001155991.1|	701	0	rhodopsin 1/6-like [Tribolium castaneum]	sp|P35362|OPSD_SPHSP	636	0	Rhodopsin OS=Sphodromantis sp. PE=2 SV=1	--	--	--	--	--	K04255	0	701	tca:661924	r-opsin	GO:0007602//phototransduction;GO:0018298//protein-chromophore linkage;GO:0007186//G-protein coupled receptor signaling pathway;GO:0007601//visual perception	GO:0004930//G-protein coupled receptor activity;GO:0009881//photoreceptor activity	GO:0016021//integral to membrane
CL1319.Contig2_Dastarcus_helophoroides	1137	2	0.1671	gi|242117921|ref|NP_001155991.1|	626.3	7.00E-178	rhodopsin 1/6-like [Tribolium castaneum]	sp|P35362|OPSD_SPHSP	581	9.00E-166	Rhodopsin OS=Sphodromantis sp. PE=2 SV=1	--	--	--	--	--	K04255	1.00E-178	626	tca:661924	r-opsin	GO:0007602//phototransduction;GO:0018298//protein-chromophore linkage;GO:0007186//G-protein coupled receptor signaling pathway;GO:0007601//visual perception	GO:0004930//G-protein coupled receptor activity;GO:0009881//photoreceptor activity	GO:0016021//integral to membrane
CL132.Contig1_Dastarcus_helophoroides	6559	46	0.6663	gi|189239937|ref|XP_001814083.1|	3575.4	0	PREDICTED: similar to Myosin heavy chain CG17927-PF isoform 6 [Tribolium castaneum]	sp|P05661|MYSA_DROME	3254	0	Myosin heavy chain, muscle OS=Drosophila melanogaster GN=Mhc PE=1 SV=4	SPCC645.05c	818	0	COG5022	Myosin heavy chain	K10352	0	3549	tca:659358	myosin heavy chain	GO:0006941//striated muscle contraction;GO:0046664//dorsal closure, amnioserosa morphology change;GO:0045200//establishment of neuroblast polarity;GO:0035159//regulation of tube length, open tracheal system;GO:0031036//myosin II filament assembly;GO:0035072//ecdysone-mediated induction of salivary gland cell autophagic cell death;GO:0007443//Malpighian tubule morphogenesis;GO:0007395//dorsal clos…	GO:0003779//actin binding;GO:0000146//microfilament motor activity;GO:0008307//structural constituent of muscle;GO:0032027//myosin light chain binding;GO:0032440//2-alkenal reductase [NAD(P)] activity;GO:0042623//ATPase activity, coupled;GO:0042803//protein homodimerization activity;GO:0005524//ATP binding	GO:0016461//unconventional myosin complex;GO:0005863//striated muscle myosin thick filament;GO:0031672//A band;GO:0032154//cleavage furrow;GO:0045179//apical cortex;GO:0030018//Z disc
CL132.Contig10_Dastarcus_helophoroides	6559	90	1.3036	gi|189239929|ref|XP_001813306.1|	3563.1	0	PREDICTED: similar to Myosin heavy chain CG17927-PF isoform 1 [Tribolium castaneum]	sp|P05661|MYSA_DROME	3232	0	Myosin heavy chain, muscle OS=Drosophila melanogaster GN=Mhc PE=1 SV=4	SPCC645.05c	823	0	COG5022	Myosin heavy chain	K10352	0	3563	tca:659358	myosin heavy chain	GO:0006941//striated muscle contraction;GO:0046664//dorsal closure, amnioserosa morphology change;GO:0045200//establishment of neuroblast polarity;GO:0035159//regulation of tube length, open tracheal system;GO:0031036//myosin II filament assembly;GO:0035072//ecdysone-mediated induction of salivary gland cell autophagic cell death;GO:0007443//Malpighian tubule morphogenesis;GO:0007395//dorsal clos…	GO:0003779//actin binding;GO:0000146//microfilament motor activity;GO:0008307//structural constituent of muscle;GO:0032027//myosin light chain binding;GO:0032440//2-alkenal reductase [NAD(P)] activity;GO:0042623//ATPase activity, coupled;GO:0042803//protein homodimerization activity;GO:0005524//ATP binding	GO:0016461//unconventional myosin complex;GO:0005863//striated muscle myosin thick filament;GO:0031672//A band;GO:0032154//cleavage furrow;GO:0045179//apical cortex;GO:0030018//Z disc
CL132.Contig11_Dastarcus_helophoroides	6559	181	2.6217	gi|189239929|ref|XP_001813306.1|	3579.3	0	PREDICTED: similar to Myosin heavy chain CG17927-PF isoform 1 [Tribolium castaneum]	sp|P05661|MYSA_DROME	3242	0	Myosin heavy chain, muscle OS=Drosophila melanogaster GN=Mhc PE=1 SV=4	SPCC645.05c	822	0	COG5022	Myosin heavy chain	K10352	0	3579	tca:659358	myosin heavy chain	GO:0006941//striated muscle contraction;GO:0046664//dorsal closure, amnioserosa morphology change;GO:0045200//establishment of neuroblast polarity;GO:0035159//regulation of tube length, open tracheal system;GO:0031036//myosin II filament assembly;GO:0035072//ecdysone-mediated induction of salivary gland cell autophagic cell death;GO:0007443//Malpighian tubule morphogenesis;GO:0007395//dorsal clos…	GO:0003779//actin binding;GO:0000146//microfilament motor activity;GO:0008307//structural constituent of muscle;GO:0032027//myosin light chain binding;GO:0032440//2-alkenal reductase [NAD(P)] activity;GO:0042623//ATPase activity, coupled;GO:0042803//protein homodimerization activity;GO:0005524//ATP binding	GO:0016461//unconventional myosin complex;GO:0005863//striated muscle myosin thick filament;GO:0031672//A band;GO:0032154//cleavage furrow;GO:0045179//apical cortex;GO:0030018//Z disc
CL132.Contig12_Dastarcus_helophoroides	6559	47	0.6808	gi|189239927|ref|XP_001814139.1|	3587.3	0	PREDICTED: similar to Myosin heavy chain CG17927-PF isoform 7 [Tribolium castaneum]	sp|P05661|MYSA_DROME	3244	0	Myosin heavy chain, muscle OS=Drosophila melanogaster GN=Mhc PE=1 SV=4	SPCC645.05c	820	0	COG5022	Myosin heavy chain	K10352	0	3533	tca:659358	myosin heavy chain	GO:0006941//striated muscle contraction;GO:0046664//dorsal closure, amnioserosa morphology change;GO:0045200//establishment of neuroblast polarity;GO:0035159//regulation of tube length, open tracheal system;GO:0031036//myosin II filament assembly;GO:0035072//ecdysone-mediated induction of salivary gland cell autophagic cell death;GO:0007443//Malpighian tubule morphogenesis;GO:0007395//dorsal clos…	GO:0003779//actin binding;GO:0000146//microfilament motor activity;GO:0008307//structural constituent of muscle;GO:0032027//myosin light chain binding;GO:0032440//2-alkenal reductase [NAD(P)] activity;GO:0042623//ATPase activity, coupled;GO:0042803//protein homodimerization activity;GO:0005524//ATP binding	GO:0016461//unconventional myosin complex;GO:0005863//striated muscle myosin thick filament;GO:0031672//A band;GO:0032154//cleavage furrow;GO:0045179//apical cortex;GO:0030018//Z disc
CL132.Contig13_Dastarcus_helophoroides	6512	47	0.6857	gi|189239929|ref|XP_001813306.1|	3612	0	PREDICTED: similar to Myosin heavy chain CG17927-PF isoform 1 [Tribolium castaneum]	sp|P05661|MYSA_DROME	3261	0	Myosin heavy chain, muscle OS=Drosophila melanogaster GN=Mhc PE=1 SV=4	SPCC645.05c	822	0	COG5022	Myosin heavy chain	K10352	0	3612	tca:659358	myosin heavy chain	GO:0006941//striated muscle contraction;GO:0046664//dorsal closure, amnioserosa morphology change;GO:0045200//establishment of neuroblast polarity;GO:0035159//regulation of tube length, open tracheal system;GO:0031036//myosin II filament assembly;GO:0035072//ecdysone-mediated induction of salivary gland cell autophagic cell death;GO:0007443//Malpighian tubule morphogenesis;GO:0007395//dorsal clos…	GO:0003779//actin binding;GO:0000146//microfilament motor activity;GO:0008307//structural constituent of muscle;GO:0032027//myosin light chain binding;GO:0032440//2-alkenal reductase [NAD(P)] activity;GO:0042623//ATPase activity, coupled;GO:0042803//protein homodimerization activity;GO:0005524//ATP binding	GO:0016461//unconventional myosin complex;GO:0005863//striated muscle myosin thick filament;GO:0031672//A band;GO:0032154//cleavage furrow;GO:0045179//apical cortex;GO:0030018//Z disc
CL132.Contig14_Dastarcus_helophoroides	6512	44	0.6419	gi|189239937|ref|XP_001814083.1|	3582.3	0	PREDICTED: similar to Myosin heavy chain CG17927-PF isoform 6 [Tribolium castaneum]	sp|P05661|MYSA_DROME	3263	0	Myosin heavy chain, muscle OS=Drosophila melanogaster GN=Mhc PE=1 SV=4	SPCC645.05c	818	0	COG5022	Myosin heavy chain	K10352	0	3556	tca:659358	myosin heavy chain	GO:0006941//striated muscle contraction;GO:0046664//dorsal closure, amnioserosa morphology change;GO:0045200//establishment of neuroblast polarity;GO:0035159//regulation of tube length, open tracheal system;GO:0031036//myosin II filament assembly;GO:0035072//ecdysone-mediated induction of salivary gland cell autophagic cell death;GO:0007443//Malpighian tubule morphogenesis;GO:0007395//dorsal clos…	GO:0003779//actin binding;GO:0000146//microfilament motor activity;GO:0008307//structural constituent of muscle;GO:0032027//myosin light chain binding;GO:0032440//2-alkenal reductase [NAD(P)] activity;GO:0042623//ATPase activity, coupled;GO:0042803//protein homodimerization activity;GO:0005524//ATP binding	GO:0016461//unconventional myosin complex;GO:0005863//striated muscle myosin thick filament;GO:0031672//A band;GO:0032154//cleavage furrow;GO:0045179//apical cortex;GO:0030018//Z disc
CL132.Contig15_Dastarcus_helophoroides	6512	47	0.6857	gi|189239937|ref|XP_001814083.1|	3608.2	0	PREDICTED: similar to Myosin heavy chain CG17927-PF isoform 6 [Tribolium castaneum]	sp|P05661|MYSA_DROME	3273	0	Myosin heavy chain, muscle OS=Drosophila melanogaster GN=Mhc PE=1 SV=4	SPCC645.05c	818	0	COG5022	Myosin heavy chain	K10352	0	3582	tca:659358	myosin heavy chain	GO:0006941//striated muscle contraction;GO:0046664//dorsal closure, amnioserosa morphology change;GO:0045200//establishment of neuroblast polarity;GO:0035159//regulation of tube length, open tracheal system;GO:0031036//myosin II filament assembly;GO:0035072//ecdysone-mediated induction of salivary gland cell autophagic cell death;GO:0007443//Malpighian tubule morphogenesis;GO:0007395//dorsal clos…	GO:0003779//actin binding;GO:0000146//microfilament motor activity;GO:0008307//structural constituent of muscle;GO:0032027//myosin light chain binding;GO:0032440//2-alkenal reductase [NAD(P)] activity;GO:0042623//ATPase activity, coupled;GO:0042803//protein homodimerization activity;GO:0005524//ATP binding	GO:0016461//unconventional myosin complex;GO:0005863//striated muscle myosin thick filament;GO:0031672//A band;GO:0032154//cleavage furrow;GO:0045179//apical cortex;GO:0030018//Z disc
CL132.Contig16_Dastarcus_helophoroides	6512	48	0.7003	gi|189239927|ref|XP_001814139.1|	3620.1	0	PREDICTED: similar to Myosin heavy chain CG17927-PF isoform 7 [Tribolium castaneum]	sp|P05661|MYSA_DROME	3263	0	Myosin heavy chain, muscle OS=Drosophila melanogaster GN=Mhc PE=1 SV=4	SPCC645.05c	820	0	COG5022	Myosin heavy chain	K10352	0	3566	tca:659358	myosin heavy chain	GO:0006941//striated muscle contraction;GO:0046664//dorsal closure, amnioserosa morphology change;GO:0045200//establishment of neuroblast polarity;GO:0035159//regulation of tube length, open tracheal system;GO:0031036//myosin II filament assembly;GO:0035072//ecdysone-mediated induction of salivary gland cell autophagic cell death;GO:0007443//Malpighian tubule morphogenesis;GO:0007395//dorsal clos…	GO:0003779//actin binding;GO:0000146//microfilament motor activity;GO:0008307//structural constituent of muscle;GO:0032027//myosin light chain binding;GO:0032440//2-alkenal reductase [NAD(P)] activity;GO:0042623//ATPase activity, coupled;GO:0042803//protein homodimerization activity;GO:0005524//ATP binding	GO:0016461//unconventional myosin complex;GO:0005863//striated muscle myosin thick filament;GO:0031672//A band;GO:0032154//cleavage furrow;GO:0045179//apical cortex;GO:0030018//Z disc
CL132.Contig2_Dastarcus_helophoroides	6512	48	0.7003	gi|189239929|ref|XP_001813306.1|	3595.8	0	PREDICTED: similar to Myosin heavy chain CG17927-PF isoform 1 [Tribolium castaneum]	sp|P05661|MYSA_DROME	3251	0	Myosin heavy chain, muscle OS=Drosophila melanogaster GN=Mhc PE=1 SV=4	SPCC645.05c	823	0	COG5022	Myosin heavy chain	K10352	0	3595	tca:659358	myosin heavy chain	GO:0006941//striated muscle contraction;GO:0046664//dorsal closure, amnioserosa morphology change;GO:0045200//establishment of neuroblast polarity;GO:0035159//regulation of tube length, open tracheal system;GO:0031036//myosin II filament assembly;GO:0035072//ecdysone-mediated induction of salivary gland cell autophagic cell death;GO:0007443//Malpighian tubule morphogenesis;GO:0007395//dorsal clos…	GO:0003779//actin binding;GO:0000146//microfilament motor activity;GO:0008307//structural constituent of muscle;GO:0032027//myosin light chain binding;GO:0032440//2-alkenal reductase [NAD(P)] activity;GO:0042623//ATPase activity, coupled;GO:0042803//protein homodimerization activity;GO:0005524//ATP binding	GO:0016461//unconventional myosin complex;GO:0005863//striated muscle myosin thick filament;GO:0031672//A band;GO:0032154//cleavage furrow;GO:0045179//apical cortex;GO:0030018//Z disc
CL132.Contig3_Dastarcus_helophoroides	6512	1948	28.4191	gi|189239935|ref|XP_001813466.1|	3600.4	0	PREDICTED: similar to Myosin heavy chain CG17927-PF isoform 2 [Tribolium castaneum]	sp|P05661|MYSA_DROME	3251	0	Myosin heavy chain, muscle OS=Drosophila melanogaster GN=Mhc PE=1 SV=4	SPCC645.05c	822	0	COG5022	Myosin heavy chain	K10352	0	3586	tca:659358	myosin heavy chain	GO:0006941//striated muscle contraction;GO:0046664//dorsal closure, amnioserosa morphology change;GO:0045200//establishment of neuroblast polarity;GO:0035159//regulation of tube length, open tracheal system;GO:0031036//myosin II filament assembly;GO:0035072//ecdysone-mediated induction of salivary gland cell autophagic cell death;GO:0007443//Malpighian tubule morphogenesis;GO:0007395//dorsal clos…	GO:0003779//actin binding;GO:0000146//microfilament motor activity;GO:0008307//structural constituent of muscle;GO:0032027//myosin light chain binding;GO:0032440//2-alkenal reductase [NAD(P)] activity;GO:0042623//ATPase activity, coupled;GO:0042803//protein homodimerization activity;GO:0005524//ATP binding	GO:0016461//unconventional myosin complex;GO:0005863//striated muscle myosin thick filament;GO:0031672//A band;GO:0032154//cleavage furrow;GO:0045179//apical cortex;GO:0030018//Z disc
CL132.Contig4_Dastarcus_helophoroides	4402	33	0.7122	gi|189239927|ref|XP_001814139.1|	2329.7	0	PREDICTED: similar to Myosin heavy chain CG17927-PF isoform 7 [Tribolium castaneum]	sp|P05661|MYSA_DROME	2177	0	Myosin heavy chain, muscle OS=Drosophila melanogaster GN=Mhc PE=1 SV=4	YHR023w	284	1.00E-75	COG5022	Myosin heavy chain	K10352	0	2302	tca:659358	myosin heavy chain	GO:0006941//striated muscle contraction;GO:0046664//dorsal closure, amnioserosa morphology change;GO:0045200//establishment of neuroblast polarity;GO:0035159//regulation of tube length, open tracheal system;GO:0031036//myosin II filament assembly;GO:0035072//ecdysone-mediated induction of salivary gland cell autophagic cell death;GO:0007443//Malpighian tubule morphogenesis;GO:0007395//dorsal clos…	GO:0000146//microfilament motor activity;GO:0008307//structural constituent of muscle;GO:0032027//myosin light chain binding;GO:0042623//ATPase activity, coupled;GO:0042803//protein homodimerization activity;GO:0005524//ATP binding	GO:0016461//unconventional myosin complex;GO:0005863//striated muscle myosin thick filament;GO:0031672//A band;GO:0032154//cleavage furrow;GO:0045179//apical cortex;GO:0030018//Z disc
CL132.Contig5_Dastarcus_helophoroides	3968	611	14.6287	gi|270011842|gb|EFA08290.1|	90.9	5.00E-16	hypothetical protein TcasGA2_TC005924 [Tribolium castaneum]	sp|P05661|MYSA_DROME	1841	0	Myosin heavy chain, muscle OS=Drosophila melanogaster GN=Mhc PE=1 SV=4	YHR023w	153	2.00E-36	COG5022	Myosin heavy chain	K10352	0	1983	tca:659358	myosin heavy chain	GO:0006941//striated muscle contraction;GO:0046664//dorsal closure, amnioserosa morphology change;GO:0045200//establishment of neuroblast polarity;GO:0035159//regulation of tube length, open tracheal system;GO:0031036//myosin II filament assembly;GO:0035072//ecdysone-mediated induction of salivary gland cell autophagic cell death;GO:0007443//Malpighian tubule morphogenesis;GO:0007395//dorsal clos…	GO:0003779//actin binding;GO:0000146//microfilament motor activity;GO:0008307//structural constituent of muscle;GO:0032027//myosin light chain binding;GO:0042623//ATPase activity, coupled;GO:0042803//protein homodimerization activity;GO:0005524//ATP binding	GO:0016461//unconventional myosin complex;GO:0005863//striated muscle myosin thick filament;GO:0031672//A band;GO:0032154//cleavage furrow;GO:0045179//apical cortex;GO:0030018//Z disc
CL132.Contig6_Dastarcus_helophoroides	3968	1318	31.5558	gi|189239937|ref|XP_001814083.1|	90.9	5.00E-16	PREDICTED: similar to Myosin heavy chain CG17927-PF isoform 6 [Tribolium castaneum]	sp|P05661|MYSA_DROME	1853	0	Myosin heavy chain, muscle OS=Drosophila melanogaster GN=Mhc PE=1 SV=4	YHR023w	154	2.00E-36	COG5022	Myosin heavy chain	K10352	0	1953	tca:659358	myosin heavy chain	GO:0006941//striated muscle contraction;GO:0046664//dorsal closure, amnioserosa morphology change;GO:0045200//establishment of neuroblast polarity;GO:0035159//regulation of tube length, open tracheal system;GO:0031036//myosin II filament assembly;GO:0035072//ecdysone-mediated induction of salivary gland cell autophagic cell death;GO:0007443//Malpighian tubule morphogenesis;GO:0007395//dorsal clos…	GO:0003779//actin binding;GO:0000146//microfilament motor activity;GO:0008307//structural constituent of muscle;GO:0032027//myosin light chain binding;GO:0042623//ATPase activity, coupled;GO:0042803//protein homodimerization activity;GO:0005524//ATP binding	GO:0016461//unconventional myosin complex;GO:0005863//striated muscle myosin thick filament;GO:0031672//A band;GO:0032154//cleavage furrow;GO:0045179//apical cortex;GO:0030018//Z disc
CL132.Contig7_Dastarcus_helophoroides	3921	43	1.0419	gi|189239937|ref|XP_001814083.1|	90.9	5.00E-16	PREDICTED: similar to Myosin heavy chain CG17927-PF isoform 6 [Tribolium castaneum]	sp|P05661|MYSA_DROME	1872	0	Myosin heavy chain, muscle OS=Drosophila melanogaster GN=Mhc PE=1 SV=4	YHR023w	153	2.00E-36	COG5022	Myosin heavy chain	K10352	0	1986	tca:659358	myosin heavy chain	GO:0006941//striated muscle contraction;GO:0046664//dorsal closure, amnioserosa morphology change;GO:0045200//establishment of neuroblast polarity;GO:0035159//regulation of tube length, open tracheal system;GO:0031036//myosin II filament assembly;GO:0035072//ecdysone-mediated induction of salivary gland cell autophagic cell death;GO:0007443//Malpighian tubule morphogenesis;GO:0007395//dorsal clos…	GO:0003779//actin binding;GO:0000146//microfilament motor activity;GO:0008307//structural constituent of muscle;GO:0032027//myosin light chain binding;GO:0042623//ATPase activity, coupled;GO:0042803//protein homodimerization activity;GO:0005524//ATP binding	GO:0016461//unconventional myosin complex;GO:0005863//striated muscle myosin thick filament;GO:0031672//A band;GO:0032154//cleavage furrow;GO:0045179//apical cortex;GO:0030018//Z disc
CL132.Contig8_Dastarcus_helophoroides	3921	32	0.7753	gi|270011842|gb|EFA08290.1|	90.9	5.00E-16	hypothetical protein TcasGA2_TC005924 [Tribolium castaneum]	sp|P05661|MYSA_DROME	1860	0	Myosin heavy chain, muscle OS=Drosophila melanogaster GN=Mhc PE=1 SV=4	YHR023w	153	3.00E-36	COG5022	Myosin heavy chain	K10352	0	2016	tca:659358	myosin heavy chain	GO:0006941//striated muscle contraction;GO:0046664//dorsal closure, amnioserosa morphology change;GO:0045200//establishment of neuroblast polarity;GO:0035159//regulation of tube length, open tracheal system;GO:0031036//myosin II filament assembly;GO:0035072//ecdysone-mediated induction of salivary gland cell autophagic cell death;GO:0007443//Malpighian tubule morphogenesis;GO:0007395//dorsal clos…	GO:0003779//actin binding;GO:0000146//microfilament motor activity;GO:0008307//structural constituent of muscle;GO:0032027//myosin light chain binding;GO:0042623//ATPase activity, coupled;GO:0042803//protein homodimerization activity;GO:0005524//ATP binding	GO:0016461//unconventional myosin complex;GO:0005863//striated muscle myosin thick filament;GO:0031672//A band;GO:0032154//cleavage furrow;GO:0045179//apical cortex;GO:0030018//Z disc
CL132.Contig9_Dastarcus_helophoroides	6559	43	0.6228	gi|189239935|ref|XP_001813466.1|	3567.7	0	PREDICTED: similar to Myosin heavy chain CG17927-PF isoform 2 [Tribolium castaneum]	sp|P05661|MYSA_DROME	3232	0	Myosin heavy chain, muscle OS=Drosophila melanogaster GN=Mhc PE=1 SV=4	SPCC645.05c	822	0	COG5022	Myosin heavy chain	K10352	0	3553	tca:659358	myosin heavy chain	GO:0006941//striated muscle contraction;GO:0046664//dorsal closure, amnioserosa morphology change;GO:0045200//establishment of neuroblast polarity;GO:0035159//regulation of tube length, open tracheal system;GO:0031036//myosin II filament assembly;GO:0035072//ecdysone-mediated induction of salivary gland cell autophagic cell death;GO:0007443//Malpighian tubule morphogenesis;GO:0007395//dorsal clos…	GO:0003779//actin binding;GO:0000146//microfilament motor activity;GO:0008307//structural constituent of muscle;GO:0032027//myosin light chain binding;GO:0032440//2-alkenal reductase [NAD(P)] activity;GO:0042623//ATPase activity, coupled;GO:0042803//protein homodimerization activity;GO:0005524//ATP binding	GO:0016461//unconventional myosin complex;GO:0005863//striated muscle myosin thick filament;GO:0031672//A band;GO:0032154//cleavage furrow;GO:0045179//apical cortex;GO:0030018//Z disc
CL1320.Contig1_Dastarcus_helophoroides	1371	45	3.1183	gi|270011804|gb|EFA08252.1|	165.6	4.00E-39	hypothetical protein TcasGA2_TC005880 [Tribolium castaneum]	sp|O01761|UNC89_CAEEL	69.3	2.00E-11	Muscle M-line assembly protein unc-89 OS=Caenorhabditis elegans GN=unc-89 PE=1 SV=3	--	--	--	--	--	K04574	8.00E-15	82.4	ssc:100156492	neurofilament heavy polypeptide	-	-	-
CL1320.Contig2_Dastarcus_helophoroides	656	4	0.5793	gi|346465051|gb|AEO32370.1|	70.9	4.00E-11	hypothetical protein [Amblyomma maculatum]	sp|O01761|UNC89_CAEEL	53.5	4.00E-07	Muscle M-line assembly protein unc-89 OS=Caenorhabditis elegans GN=unc-89 PE=1 SV=3	--	--	--	--	--	K04574	2.00E-09	63.2	cfa:442940	neurofilament heavy polypeptide	-	-	-
CL1321.Contig1_Dastarcus_helophoroides	1187	82	6.563	gi|270010285|gb|EFA06733.1|	293.5	1.00E-77	hypothetical protein TcasGA2_TC009664 [Tribolium castaneum]	sp|Q2KI79|ANRA2_BOVIN	98.2	3.00E-20	Ankyrin repeat family A protein 2 OS=Bos taurus GN=ANKRA2 PE=2 SV=1	FN0178	68.2	3.00E-11	COG0666	FOG: Ankyrin repeat	K13352	4.00E-54	212	tca:663444	peroxin-11B	GO:0016559//peroxisome fission	-	GO:0005778//peroxisomal membrane
CL1321.Contig2_Dastarcus_helophoroides	562	33	5.5785	gi|91086365|ref|XP_974582.1|	238	1.00E-61	PREDICTED: similar to GA20979-PA [Tribolium castaneum] >gi|270009836|gb|EFA06284.1| hypothetical protein TcasGA2_TC009150 [Tribolium castaneum]	sp|O96011|PX11B_HUMAN	91.7	9.00E-19	Peroxisomal membrane protein 11B OS=Homo sapiens GN=PEX11B PE=1 SV=1	--	--	--	--	--	K13352	3.00E-62	238	tca:663444	peroxin-11B	GO:0016559//peroxisome fission	-	GO:0005778//peroxisomal membrane
CL1322.Contig1_Dastarcus_helophoroides	263	6	2.1674	--	--	--	--	--	--	--	--	--	--	--	--	--	--	--	--	--	--	-	-	-
CL1322.Contig2_Dastarcus_helophoroides	203	1	0.468	--	--	--	--	--	--	--	--	--	--	--	--	--	--	--	--	--	--	-	-	-
CL1323.Contig1_Dastarcus_helophoroides	275	4	1.3819	gi|242022987|ref|XP_002431918.1|	23.1	1.00E-06	reverse transcriptase, putative [Pediculus humanus corporis] >gi|212517262|gb|EEB19180.1| reverse transcriptase, putative [Pediculus humanus corporis]	--	--	--	--	--	--	--	--	--	--	--	--	--	--	-	-	-
CL1323.Contig2_Dastarcus_helophoroides	274	0	0	--	--	--	--	--	--	--	--	--	--	--	--	--	--	--	--	--	--	-	-	-
CL1324.Contig1_Dastarcus_helophoroides	540	8	1.4074	--	--	--	--	--	--	--	--	--	--	--	--	--	--	--	--	--	--	-	-	-
CL1324.Contig2_Dastarcus_helophoroides	483	3	0.5901	--	--	--	--	--	--	--	--	--	--	--	--	--	--	--	--	--	--	-	-	-
CL1325.Contig1_Dastarcus_helophoroides	302	20	6.2916	--	--	--	--	--	--	--	--	--	--	--	--	--	--	--	--	--	--	-	-	-
CL1326.Contig1_Dastarcus_helophoroides	2332	10	0.4074	gi|91080407|ref|XP_967331.1|	855.5	0	PREDICTED: similar to zinc finger, FYVE domain containing 1 [Tribolium castaneum] >gi|270005583|gb|EFA02031.1| hypothetical protein TcasGA2_TC007656 [Tribolium castaneum]	sp|Q9HBF4|ZFYV1_HUMAN	620	5.00E-177	Zinc finger FYVE domain-containing protein 1 OS=Homo sapiens GN=ZFYVE1 PE=1 SV=1	--	--	--	--	--	K01104	4.00E-12	74.3	tca:657269	protein-tyrosine phosphatase [EC:3.1.3.48]	-	GO:0005547//phosphatidylinositol-3,4,5-trisphosphate binding;GO:0005545//1-phosphatidylinositol binding;GO:0046872//metal ion binding;GO:0043325//phosphatidylinositol-3,4-bisphosphate binding	GO:0005795//Golgi stack;GO:0048471//perinuclear region of cytoplasm;GO:0005783//endoplasmic reticulum
CL1326.Contig2_Dastarcus_helophoroides	2314	1	0.0411	gi|91080407|ref|XP_967331.1|	861.3	0	PREDICTED: similar to zinc finger, FYVE domain containing 1 [Tribolium castaneum] >gi|270005583|gb|EFA02031.1| hypothetical protein TcasGA2_TC007656 [Tribolium castaneum]	sp|Q9HBF4|ZFYV1_HUMAN	616	6.00E-176	Zinc finger FYVE domain-containing protein 1 OS=Homo sapiens GN=ZFYVE1 PE=1 SV=1	--	--	--	--	--	K12182	3.00E-12	74.7	cbr:CBG01567	hepatocyte growth factor-regulated tyrosine kinase substrate	-	GO:0046872//metal ion binding	-
CL1326.Contig3_Dastarcus_helophoroides	2259	0	0	gi|91080407|ref|XP_967331.1|	855.5	0	PREDICTED: similar to zinc finger, FYVE domain containing 1 [Tribolium castaneum] >gi|270005583|gb|EFA02031.1| hypothetical protein TcasGA2_TC007656 [Tribolium castaneum]	sp|Q9HBF4|ZFYV1_HUMAN	620	5.00E-177	Zinc finger FYVE domain-containing protein 1 OS=Homo sapiens GN=ZFYVE1 PE=1 SV=1	--	--	--	--	--	K01104	4.00E-12	74.3	tca:657269	protein-tyrosine phosphatase [EC:3.1.3.48]	-	GO:0005547//phosphatidylinositol-3,4,5-trisphosphate binding;GO:0005545//1-phosphatidylinositol binding;GO:0046872//metal ion binding;GO:0043325//phosphatidylinositol-3,4-bisphosphate binding	GO:0005795//Golgi stack;GO:0048471//perinuclear region of cytoplasm;GO:0005783//endoplasmic reticulum
CL1326.Contig4_Dastarcus_helophoroides	2252	0	0	gi|91080407|ref|XP_967331.1|	855.5	0	PREDICTED: similar to zinc finger, FYVE domain containing 1 [Tribolium castaneum] >gi|270005583|gb|EFA02031.1| hypothetical protein TcasGA2_TC007656 [Tribolium castaneum]	sp|Q9HBF4|ZFYV1_HUMAN	620	5.00E-177	Zinc finger FYVE domain-containing protein 1 OS=Homo sapiens GN=ZFYVE1 PE=1 SV=1	--	--	--	--	--	K01104	4.00E-12	74.3	tca:657269	protein-tyrosine phosphatase [EC:3.1.3.48]	-	GO:0005547//phosphatidylinositol-3,4,5-trisphosphate binding;GO:0005545//1-phosphatidylinositol binding;GO:0046872//metal ion binding;GO:0043325//phosphatidylinositol-3,4-bisphosphate binding	GO:0005795//Golgi stack;GO:0048471//perinuclear region of cytoplasm;GO:0005783//endoplasmic reticulum
CL1326.Contig5_Dastarcus_helophoroides	2241	0	0	gi|91080407|ref|XP_967331.1|	861.3	0	PREDICTED: similar to zinc finger, FYVE domain containing 1 [Tribolium castaneum] >gi|270005583|gb|EFA02031.1| hypothetical protein TcasGA2_TC007656 [Tribolium castaneum]	sp|Q9HBF4|ZFYV1_HUMAN	616	6.00E-176	Zinc finger FYVE domain-containing protein 1 OS=Homo sapiens GN=ZFYVE1 PE=1 SV=1	--	--	--	--	--	K12182	3.00E-12	74.7	cbr:CBG01567	hepatocyte growth factor-regulated tyrosine kinase substrate	-	GO:0046872//metal ion binding	-
CL1326.Contig6_Dastarcus_helophoroides	2234	0	0	gi|91080407|ref|XP_967331.1|	861.3	0	PREDICTED: similar to zinc finger, FYVE domain containing 1 [Tribolium castaneum] >gi|270005583|gb|EFA02031.1| hypothetical protein TcasGA2_TC007656 [Tribolium castaneum]	sp|Q9HBF4|ZFYV1_HUMAN	616	6.00E-176	Zinc finger FYVE domain-containing protein 1 OS=Homo sapiens GN=ZFYVE1 PE=1 SV=1	--	--	--	--	--	K12182	3.00E-12	74.7	cbr:CBG01567	hepatocyte growth factor-regulated tyrosine kinase substrate	-	GO:0046872//metal ion binding	-
CL1327.Contig1_Dastarcus_helophoroides	370	194	49.8122	--	--	--	--	--	--	--	--	--	--	--	--	--	--	--	--	--	--	-	-	-
CL1328.Contig1_Dastarcus_helophoroides	863	80	8.8067	gi|91090117|ref|XP_971173.1|	378.6	1.00E-103	PREDICTED: similar to AGAP007952-PA [Tribolium castaneum] >gi|270013499|gb|EFA09947.1| hypothetical protein TcasGA2_TC012100 [Tribolium castaneum]	sp|P52485|UBCD2_DROME	335	1.00E-91	Ubiquitin-conjugating enzyme E2-24 kDa OS=Drosophila melanogaster GN=UbcD2 PE=2 SV=1	YBR082c	201	2.00E-51	COG5078	Ubiquitin-protein ligase	K06689	3.00E-104	378	tca:659808	ubiquitin-conjugating enzyme E2 D/E [EC:6.3.2.19]	GO:0019915//lipid storage;GO:0043687//post-translational protein modification	GO:0005524//ATP binding;GO:0004842//ubiquitin-protein ligase activity	-
CL1328.Contig2_Dastarcus_helophoroides	836	271	30.7963	gi|91090117|ref|XP_971173.1|	378.6	1.00E-103	PREDICTED: similar to AGAP007952-PA [Tribolium castaneum] >gi|270013499|gb|EFA09947.1| hypothetical protein TcasGA2_TC012100 [Tribolium castaneum]	sp|P52485|UBCD2_DROME	335	9.00E-92	Ubiquitin-conjugating enzyme E2-24 kDa OS=Drosophila melanogaster GN=UbcD2 PE=2 SV=1	YBR082c	201	2.00E-51	COG5078	Ubiquitin-protein ligase	K06689	3.00E-104	378	tca:659808	ubiquitin-conjugating enzyme E2 D/E [EC:6.3.2.19]	GO:0019915//lipid storage;GO:0043687//post-translational protein modification	GO:0005524//ATP binding;GO:0004842//ubiquitin-protein ligase activity	-
CL1329.Contig1_Dastarcus_helophoroides	441	602	129.6862	gi|189234888|ref|XP_001815109.1|	111.7	9.00E-24	PREDICTED: similar to AGAP007049-PA [Tribolium castaneum] >gi|270002282|gb|EEZ98729.1| hypothetical protein TcasGA2_TC001282 [Tribolium castaneum]	--	--	--	--	--	--	--	--	--	--	--	--	--	--	-	-	-
CL1329.Contig2_Dastarcus_helophoroides	471	790	159.3464	gi|189234888|ref|XP_001815109.1|	127.9	1.00E-28	PREDICTED: similar to AGAP007049-PA [Tribolium castaneum] >gi|270002282|gb|EEZ98729.1| hypothetical protein TcasGA2_TC001282 [Tribolium castaneum]	--	--	--	--	--	--	--	--	--	--	--	--	--	--	-	-	-
CL1329.Contig3_Dastarcus_helophoroides	457	480	99.784	gi|189234888|ref|XP_001815109.1|	113.2	3.00E-24	PREDICTED: similar to AGAP007049-PA [Tribolium castaneum] >gi|270002282|gb|EEZ98729.1| hypothetical protein TcasGA2_TC001282 [Tribolium castaneum]	--	--	--	--	--	--	--	--	--	--	--	--	--	--	-	-	-
CL133.Contig1_Dastarcus_helophoroides	1633	9	0.5236	gi|270002549|gb|EEZ98996.1|	933.7	0	hypothetical protein TcasGA2_TC004857 [Tribolium castaneum]	sp|Q5ZLT0|XPO7_CHICK	731	0	Exportin-7 OS=Gallus gallus GN=XPO7 PE=2 SV=1	--	--	--	--	--	K05189	5.00E-14	80.1	mgp:100539522	gamma-aminobutyric acid receptor subunit pi	GO:0055085//transmembrane transport;GO:0051028//mRNA transport;GO:0006611//protein export from nucleus	GO:0005049//nuclear export signal receptor activity;GO:0008565//protein transporter activity	GO:0005737//cytoplasm;GO:0005643//nuclear pore
CL133.Contig2_Dastarcus_helophoroides	1609	16	0.9447	gi|270002549|gb|EEZ98996.1|	941	0	hypothetical protein TcasGA2_TC004857 [Tribolium castaneum]	sp|Q5ZLT0|XPO7_CHICK	738	0	Exportin-7 OS=Gallus gallus GN=XPO7 PE=2 SV=1	--	--	--	--	--	K05189	5.00E-14	80.1	mgp:100539522	gamma-aminobutyric acid receptor subunit pi	GO:0055085//transmembrane transport;GO:0051028//mRNA transport;GO:0006611//protein export from nucleus	GO:0005049//nuclear export signal receptor activity;GO:0008565//protein transporter activity	GO:0005737//cytoplasm;GO:0005643//nuclear pore
CL1330.Contig1_Dastarcus_helophoroides	441	0	0	gi|357601689|gb|EHJ63118.1|	55.8	6.00E-07	hypothetical protein KGM_10519 [Danaus plexippus]	--	--	--	--	--	--	--	--	--	--	--	--	--	--	-	-	-
CL1330.Contig2_Dastarcus_helophoroides	468	9	1.827	gi|357601689|gb|EHJ63118.1|	56.2	4.00E-07	hypothetical protein KGM_10519 [Danaus plexippus]	sp|P13475|3F_DICDI	48.1	8.00E-06	Protein 3F OS=Dictyostelium discoideum GN=pspG PE=2 SV=2	--	--	--	--	--	--	--	--	--	--	-	-	-
CL1331.Contig1_Dastarcus_helophoroides	2769	232	7.9598	gi|270007962|gb|EFA04410.1|	1209.9	0	hypothetical protein TcasGA2_TC014710 [Tribolium castaneum]	sp|Q8WXX0|DYH7_HUMAN	846	0	Dynein heavy chain 7, axonemal OS=Homo sapiens GN=DNAH7 PE=1 SV=2	YKR054c	148	6.00E-35	COG5245	Dynein, heavy chain	K10408	0	655	bfo:BRAFLDRAFT_127072	dynein heavy chain, axonemal	GO:0007018//microtubule-based movement;GO:0008152//metabolic process	GO:0042623//ATPase activity, coupled;GO:0003774//motor activity	GO:0005858//axonemal dynein complex
CL1332.Contig1_Dastarcus_helophoroides	458	17	3.5263	--	--	--	--	--	--	--	--	--	--	--	--	--	--	--	--	--	--	-	-	-
CL1332.Contig2_Dastarcus_helophoroides	445	10	2.1349	--	--	--	--	--	--	--	--	--	--	--	--	--	--	--	--	--	--	-	-	-
CL1333.Contig1_Dastarcus_helophoroides	2688	16	0.5655	gi|189236273|ref|XP_974623.2|	1155.6	0	PREDICTED: similar to tubulin, gamma complex associated protein 2 [Tribolium castaneum]	sp|Q921G8|GCP2_MOUSE	619	1.00E-176	Gamma-tubulin complex component 2 OS=Mus musculus GN=Tubgcp2 PE=2 SV=2	--	--	--	--	--	K01769	5.00E-11	70.9	tca:657050	guanylate cyclase, other [EC:4.6.1.2]	-	-	GO:0005856//cytoskeleton;GO:0005737//cytoplasm
CL1333.Contig2_Dastarcus_helophoroides	2616	29	1.0532	gi|189236273|ref|XP_974623.2|	1103.6	0	PREDICTED: similar to tubulin, gamma complex associated protein 2 [Tribolium castaneum]	sp|Q921G8|GCP2_MOUSE	605	2.00E-172	Gamma-tubulin complex component 2 OS=Mus musculus GN=Tubgcp2 PE=2 SV=2	--	--	--	--	--	K01769	5.00E-11	70.9	tca:657050	guanylate cyclase, other [EC:4.6.1.2]	-	-	-
CL1334.Contig1_Dastarcus_helophoroides	858	35	3.8754	gi|270001351|gb|EEZ97798.1|	415.6	1.00E-114	hypothetical protein TcasGA2_TC000160 [Tribolium castaneum]	sp|Q9VC99|UCK_DROME	343	2.00E-94	Probable uridine-cytidine kinase OS=Drosophila melanogaster GN=CG6364 PE=2 SV=1	BH1275	187	3.00E-47	COG0572	Uridine kinase	K00876	2.00E-110	398	tca:657786	uridine kinase [EC:2.7.1.48]	GO:0016310//phosphorylation;GO:0006911//phagocytosis, engulfment	GO:0016773//phosphotransferase activity, alcohol group as acceptor;GO:0004849//uridine kinase activity;GO:0005524//ATP binding	-
CL1334.Contig2_Dastarcus_helophoroides	819	30	3.48	gi|189234997|ref|XP_969315.2|	421.8	1.00E-116	PREDICTED: similar to uridine cytidine kinase i [Tribolium castaneum]	sp|Q9VC99|UCK_DROME	347	2.00E-95	Probable uridine-cytidine kinase OS=Drosophila melanogaster GN=CG6364 PE=2 SV=1	BH1275	185	9.00E-47	COG0572	Uridine kinase	K00876	3.00E-117	421	tca:657786	uridine kinase [EC:2.7.1.48]	GO:0016310//phosphorylation;GO:0006911//phagocytosis, engulfment	GO:0016773//phosphotransferase activity, alcohol group as acceptor;GO:0004849//uridine kinase activity;GO:0005524//ATP binding	-
CL1335.Contig1_Dastarcus_helophoroides	379	15	3.76	gi|260837226|ref|XP_002613606.1|	52	9.00E-06	hypothetical protein BRAFLDRAFT_93649 [Branchiostoma floridae] >gi|229298992|gb|EEN69615.1| hypothetical protein BRAFLDRAFT_93649 [Branchiostoma floridae]	sp|P20662|ZFY2_MOUSE	59.3	2.00E-09	Zinc finger Y-chromosomal protein 2 OS=Mus musculus GN=Zfy2 PE=2 SV=2	--	--	--	--	--	K09228	2.00E-06	51.2	bfo:BRAFLDRAFT_66688	KRAB domain-containing zinc finger protein	-	-	-
CL1335.Contig2_Dastarcus_helophoroides	690	42	5.7828	gi|260786739|ref|XP_002588414.1|	58.9	2.00E-07	hypothetical protein BRAFLDRAFT_63363 [Branchiostoma floridae] >gi|229273576|gb|EEN44425.1| hypothetical protein BRAFLDRAFT_63363 [Branchiostoma floridae]	sp|P57071|PRD15_HUMAN	68.9	9.00E-12	PR domain zinc finger protein 15 OS=Homo sapiens GN=PRDM15 PE=2 SV=4	--	--	--	--	--	K09228	7.00E-13	74.3	bfo:BRAFLDRAFT_66688	KRAB domain-containing zinc finger protein	-	-	-
CL1335.Contig3_Dastarcus_helophoroides	502	70	13.2474	gi|357626606|gb|EHJ76640.1|	60.5	3.00E-08	hypothetical protein KGM_07545 [Danaus plexippus]	--	--	--	--	--	--	--	--	--	--	--	--	--	--	-	-	-
CL1336.Contig1_Dastarcus_helophoroides	1303	56	4.083	gi|332375592|gb|AEE62937.1|	535.8	1.00E-150	unknown [Dendroctonus ponderosae]	--	--	--	--	SAP008	53.1	1.00E-06	COG0604	NADPH:quinone reductase and related Zn-dependent oxidoreductases	K13953	1.00E-26	121	cin:100187292	alcohol dehydrogenase, propanol-preferring [EC:1.1.1.1]	GO:0055114//oxidation-reduction process	GO:0008270//zinc ion binding;GO:0016491//oxidoreductase activity	-
CL1336.Contig2_Dastarcus_helophoroides	1190	3	0.2395	gi|332375592|gb|AEE62937.1|	536.2	1.00E-150	unknown [Dendroctonus ponderosae]	--	--	--	--	SAP008	53.1	9.00E-07	COG0604	NADPH:quinone reductase and related Zn-dependent oxidoreductases	K13953	1.00E-26	121	cin:100187292	alcohol dehydrogenase, propanol-preferring [EC:1.1.1.1]	GO:0055114//oxidation-reduction process	GO:0008270//zinc ion binding;GO:0016491//oxidoreductase activity	-
CL1337.Contig1_Dastarcus_helophoroides	4159	392	8.9543	gi|91079100|ref|XP_975321.1|	1318.1	0	PREDICTED: similar to CG33232 CG33232-PC [Tribolium castaneum]	sp|O46385|SVIL_BOVIN	503	1.00E-141	Supervillin OS=Bos taurus GN=SVIL PE=1 SV=2	--	--	--	--	--	K10369	0	1318	tca:664216	supervillin	-	-	-
CL1337.Contig2_Dastarcus_helophoroides	3085	47	1.4474	gi|270004214|gb|EFA00662.1|	1039.2	0	hypothetical protein TcasGA2_TC003538 [Tribolium castaneum]	sp|O46385|SVIL_BOVIN	500	7.00E-141	Supervillin OS=Bos taurus GN=SVIL PE=1 SV=2	--	--	--	--	--	K10369	0	1039	tca:664216	supervillin	-	-	-
CL1337.Contig3_Dastarcus_helophoroides	2607	200	7.2883	gi|270004214|gb|EFA00662.1|	909.4	0	hypothetical protein TcasGA2_TC003538 [Tribolium castaneum]	sp|Q8K4L3|SVIL_MOUSE	491	3.00E-138	Supervillin OS=Mus musculus GN=Svil PE=1 SV=1	--	--	--	--	--	K10369	0	909	tca:664216	supervillin	-	-	-
CL1337.Contig4_Dastarcus_helophoroides	2258	46	1.9354	gi|270004214|gb|EFA00662.1|	849.7	0	hypothetical protein TcasGA2_TC003538 [Tribolium castaneum]	sp|Q8K4L3|SVIL_MOUSE	478	3.00E-134	Supervillin OS=Mus musculus GN=Svil PE=1 SV=1	--	--	--	--	--	K10369	0	849	tca:664216	supervillin	-	-	-
CL1339.Contig1_Dastarcus_helophoroides	632	28	4.209	gi|91081491|ref|XP_974476.1|	253.8	3.00E-66	PREDICTED: similar to AGAP009888-PA [Tribolium castaneum] >gi|270006149|gb|EFA02597.1| hypothetical protein TcasGA2_TC008316 [Tribolium castaneum]	sp|Q9DCT6|BAP18_MOUSE	120	3.00E-27	Chromatin complexes subunit BAP18 OS=Mus musculus GN=Bap18 PE=1 SV=1	--	--	--	--	--	--	--	--	--	--	-	GO:0003677//DNA binding	-
CL1339.Contig2_Dastarcus_helophoroides	533	7	1.2477	gi|91081491|ref|XP_974476.1|	172.9	5.00E-42	PREDICTED: similar to AGAP009888-PA [Tribolium castaneum] >gi|270006149|gb|EFA02597.1| hypothetical protein TcasGA2_TC008316 [Tribolium castaneum]	sp|Q9DCT6|BAP18_MOUSE	67	2.00E-11	Chromatin complexes subunit BAP18 OS=Mus musculus GN=Bap18 PE=1 SV=1	--	--	--	--	--	--	--	--	--	--	-	GO:0003677//DNA binding	-
CL134.Contig1_Dastarcus_helophoroides	405	49	11.4942	--	--	--	--	--	--	--	--	--	--	--	--	--	--	--	--	--	--	-	-	-
CL1340.Contig1_Dastarcus_helophoroides	214	4	1.7758	gi|221107296|ref|XP_002168991.1|	68.2	1.00E-10	PREDICTED: similar to predicted protein, partial [Hydra magnipapillata]	sp|Q21276|YZVL_CAEEL	51.2	5.00E-07	Uncharacterized NOP5 family protein K07C5.4 OS=Caenorhabditis elegans GN=K07C5.4 PE=2 SV=1	YLR197w	99.4	1.00E-21	COG1498	Protein implicated in ribosomal biogenesis, Nop56p homolog	K14564	3.00E-10	63.9	tad:TRIADDRAFT_28215	nucleolar protein 56	-	-	-
CL1341.Contig1_Dastarcus_helophoroides	2142	28	1.2419	gi|270012780|gb|EFA09228.1|	670.6	0	axin [Tribolium castaneum] >gi|358250168|emb|CCE45999.1| axin [Tribolium castaneum]	sp|Q9V407|AXN_DROME	249	2.00E-65	Axin OS=Drosophila melanogaster GN=Axn PE=1 SV=1	--	--	--	--	--	K02157	0	668	tca:655873	axin 1	-	-	-
CL1341.Contig2_Dastarcus_helophoroides	1995	31	1.4762	gi|270012780|gb|EFA09228.1|	573.9	9.00E-162	axin [Tribolium castaneum] >gi|358250168|emb|CCE45999.1| axin [Tribolium castaneum]	sp|Q9V407|AXN_DROME	210	1.00E-53	Axin OS=Drosophila melanogaster GN=Axn PE=1 SV=1	--	--	--	--	--	K02157	7.00E-162	571	tca:655873	axin 1	GO:0007444//imaginal disc development;GO:0007165//signal transduction	-	GO:0005622//intracellular
CL1341.Contig3_Dastarcus_helophoroides	1085	27	2.3641	gi|270012780|gb|EFA09228.1|	375.6	2.00E-102	axin [Tribolium castaneum] >gi|358250168|emb|CCE45999.1| axin [Tribolium castaneum]	sp|Q9V407|AXN_DROME	163	5.00E-40	Axin OS=Drosophila melanogaster GN=Axn PE=1 SV=1	--	--	--	--	--	K02157	4.00E-103	375	tca:655873	axin 1	-	-	-
CL1341.Contig4_Dastarcus_helophoroides	938	29	2.9372	gi|270012780|gb|EFA09228.1|	278.9	2.00E-73	axin [Tribolium castaneum] >gi|358250168|emb|CCE45999.1| axin [Tribolium castaneum]	sp|Q9V407|AXN_DROME	124	2.00E-28	Axin OS=Drosophila melanogaster GN=Axn PE=1 SV=1	--	--	--	--	--	K02157	4.00E-74	278	tca:655873	axin 1	GO:0007455//eye-antennal disc morphogenesis;GO:0007447//imaginal disc pattern formation;GO:0035019//somatic stem cell maintenance;GO:0030178//negative regulation of Wnt receptor signaling pathway;GO:0007476//imaginal disc-derived wing morphogenesis;GO:0006911//phagocytosis, engulfment;GO:0048477//oogenesis	GO:0008013//beta-catenin binding;GO:0019901//protein kinase binding	GO:0005737//cytoplasm;GO:0005634//nucleus
CL1342.Contig1_Dastarcus_helophoroides	204	4	1.8628	gi|270005963|gb|EFA02411.1|	56.6	3.00E-07	hypothetical protein TcasGA2_TC008094 [Tribolium castaneum]	--	--	--	--	--	--	--	--	--	--	--	--	--	--	-	-	-
CL1342.Contig2_Dastarcus_helophoroides	204	3	1.3971	--	--	--	--	--	--	--	--	--	--	--	--	--	--	--	--	--	--	-	-	-
CL1343.Contig1_Dastarcus_helophoroides	639	68	10.1098	gi|270007900|gb|EFA04348.1|	92.8	1.00E-17	hypothetical protein TcasGA2_TC014644 [Tribolium castaneum]	--	--	--	--	--	--	--	--	--	--	--	--	--	--	-	-	-
CL1343.Contig2_Dastarcus_helophoroides	562	6	1.0143	gi|270007900|gb|EFA04348.1|	92.8	8.00E-18	hypothetical protein TcasGA2_TC014644 [Tribolium castaneum]	--	--	--	--	--	--	--	--	--	--	--	--	--	--	-	-	-
CL1344.Contig1_Dastarcus_helophoroides	279	8	2.7241	--	--	--	--	--	--	--	--	--	--	--	--	--	--	--	--	--	--	-	-	-
CL1344.Contig2_Dastarcus_helophoroides	279	7	2.3836	--	--	--	--	--	--	--	--	--	--	--	--	--	--	--	--	--	--	-	-	-
CL1345.Contig1_Dastarcus_helophoroides	202	3	1.4109	--	--	--	--	--	--	--	--	--	--	--	--	--	--	--	--	--	--	-	-	-
CL1345.Contig2_Dastarcus_helophoroides	201	2	0.9453	--	--	--	--	--	--	--	--	--	--	--	--	--	--	--	--	--	--	-	-	-
CL1346.Contig1_Dastarcus_helophoroides	1067	18	1.6027	gi|91079076|ref|XP_975234.1|	286.6	1.00E-75	PREDICTED: similar to AGAP005529-PA [Tribolium castaneum] >gi|270004203|gb|EFA00651.1| hypothetical protein TcasGA2_TC003527 [Tribolium castaneum]	sp|Q32L53|LFG1_BOVIN	205	1.00E-52	Protein lifeguard 1 OS=Bos taurus GN=GRINA PE=2 SV=1	SPCC576.04	97.4	4.00E-20	COG0670	Integral membrane protein, interacts with FtsH	K06890	2.00E-76	286	tca:664126		-	-	GO:0016020//membrane
CL1346.Contig2_Dastarcus_helophoroides	663	9	1.2896	gi|91079076|ref|XP_975234.1|	221.1	3.00E-56	PREDICTED: similar to AGAP005529-PA [Tribolium castaneum] >gi|270004203|gb|EFA00651.1| hypothetical protein TcasGA2_TC003527 [Tribolium castaneum]	sp|Q9ESF4|LFG1_MOUSE	147	2.00E-35	Protein lifeguard 1 OS=Mus musculus GN=Grina PE=2 SV=1	SPCC576.04	92	7.00E-19	COG0670	Integral membrane protein, interacts with FtsH	K06890	5.00E-57	221	tca:664126		-	-	GO:0016020//membrane
CL1347.Contig1_Dastarcus_helophoroides	1673	576	32.7086	gi|91092744|ref|XP_973280.1|	549.7	1.00E-154	PREDICTED: similar to GA21576-PA [Tribolium castaneum] >gi|270014794|gb|EFA11242.1| hypothetical protein TcasGA2_TC010774 [Tribolium castaneum]	sp|Q9BWD1|THIC_HUMAN	408	2.00E-113	Acetyl-CoA acetyltransferase, cytosolic OS=Homo sapiens GN=ACAT2 PE=1 SV=2	CC0510	418	2.00E-116	COG0183	Acetyl-CoA acetyltransferase	K00626	2.00E-155	549	tca:662066	acetyl-CoA C-acetyltransferase [EC:2.3.1.9]	GO:0008152//metabolic process	-	-
CL1347.Contig2_Dastarcus_helophoroides	688	3	0.4143	gi|91092744|ref|XP_973280.1|	240.7	3.00E-62	PREDICTED: similar to GA21576-PA [Tribolium castaneum] >gi|270014794|gb|EFA11242.1| hypothetical protein TcasGA2_TC010774 [Tribolium castaneum]	sp|Q9BWD1|THIC_HUMAN	194	2.00E-49	Acetyl-CoA acetyltransferase, cytosolic OS=Homo sapiens GN=ACAT2 PE=1 SV=2	CC0510	194	1.00E-49	COG0183	Acetyl-CoA acetyltransferase	K00626	6.00E-63	240	tca:662066	acetyl-CoA C-acetyltransferase [EC:2.3.1.9]	GO:0008152//metabolic process	-	-
CL1349.Contig1_Dastarcus_helophoroides	1626	18	1.0517	gi|320167625|gb|EFW44524.1|	582.4	2.00E-164	glycine hydroxymethyltransferase [Capsaspora owczarzaki ATCC 30864]	sp|Q54EW1|GLYC2_DICDI	553	5.00E-157	Serine hydroxymethyltransferase 2 OS=Dictyostelium discoideum GN=shmt2 PE=3 SV=1	YLR058c	446	5.00E-125	COG0112	Glycine/serine hydroxymethyltransferase	K00600	2.00E-139	496	isc:IscW_ISCW004246	glycine hydroxymethyltransferase [EC:2.1.2.1]	GO:0006730//one-carbon metabolic process;GO:0009069//serine family amino acid metabolic process	GO:0016741	-
CL1349.Contig2_Dastarcus_helophoroides	1573	22	1.3287	gi|320167625|gb|EFW44524.1|	582.4	2.00E-164	glycine hydroxymethyltransferase [Capsaspora owczarzaki ATCC 30864]	sp|Q54EW1|GLYC2_DICDI	553	5.00E-157	Serine hydroxymethyltransferase 2 OS=Dictyostelium discoideum GN=shmt2 PE=3 SV=1	YLR058c	446	5.00E-125	COG0112	Glycine/serine hydroxymethyltransferase	K00600	2.00E-139	496	isc:IscW_ISCW004246	glycine hydroxymethyltransferase [EC:2.1.2.1]	GO:0006730//one-carbon metabolic process;GO:0009069//serine family amino acid metabolic process	GO:0016741	-
CL135.Contig1_Dastarcus_helophoroides	232	19	7.7804	gi|390366168|ref|XP_003730979.1|	71.2	1.00E-11	PREDICTED: uncharacterized protein LOC100894121 [Strongylocentrotus purpuratus]	--	--	--	--	--	--	--	--	--	K04398	8.00E-07	52.4	hmg:100207763	caspase 8 [EC:3.4.22.61]	-	-	-
CL1350.Contig1_Dastarcus_helophoroides	2083	37	1.6875	gi|91092326|ref|XP_970342.1|	793.1	0	PREDICTED: similar to AGAP001220-PA [Tribolium castaneum] >gi|270015701|gb|EFA12149.1| hypothetical protein TcasGA2_TC002298 [Tribolium castaneum]	sp|Q9VAQ1|SIR7_DROME	444	5.00E-124	NAD-dependent protein deacetylase Sirt7 OS=Drosophila melanogaster GN=Sirt7 PE=1 SV=2	SSO2478	89.7	2.00E-17	COG0846	NAD-dependent protein deacetylases, SIR2 family	K11417	0	793	tca:658898	NAD-dependent deacetylase sirtuin 7 [EC:3.5.1.-]	GO:0044238//primary metabolic process;GO:0044260	GO:0005488//binding	-
CL1350.Contig2_Dastarcus_helophoroides	1927	19	0.9367	gi|91092326|ref|XP_970342.1|	742.7	0	PREDICTED: similar to AGAP001220-PA [Tribolium castaneum] >gi|270015701|gb|EFA12149.1| hypothetical protein TcasGA2_TC002298 [Tribolium castaneum]	sp|Q9VAQ1|SIR7_DROME	432	2.00E-120	NAD-dependent protein deacetylase Sirt7 OS=Drosophila melanogaster GN=Sirt7 PE=1 SV=2	SSO2478	89.7	2.00E-17	COG0846	NAD-dependent protein deacetylases, SIR2 family	K11417	0	742	tca:658898	NAD-dependent deacetylase sirtuin 7 [EC:3.5.1.-]	GO:0044238//primary metabolic process;GO:0044260	GO:0005488//binding	-
CL1350.Contig3_Dastarcus_helophoroides	222	6	2.5676	--	--	--	--	--	--	--	--	--	--	--	--	--	--	--	--	--	--	-	-	-
CL1351.Contig1_Dastarcus_helophoroides	673	2	0.2823	gi|320167680|gb|EFW44579.1|	63.2	1.00E-36	hypothetical protein CAOG_02604 [Capsaspora owczarzaki ATCC 30864]	sp|Q9CX13|CNIH4_MOUSE	78.2	2.00E-22	Protein cornichon homolog 4 OS=Mus musculus GN=Cnih4 PE=2 SV=1	--	--	--	--	--	--	--	--	--	--	-	GO:0005515//protein binding	GO:0005783//endoplasmic reticulum
CL1351.Contig2_Dastarcus_helophoroides	650	28	4.0924	gi|320167680|gb|EFW44579.1|	171.8	2.00E-41	hypothetical protein CAOG_02604 [Capsaspora owczarzaki ATCC 30864]	sp|Q9CX13|CNIH4_MOUSE	119	5.00E-27	Protein cornichon homolog 4 OS=Mus musculus GN=Cnih4 PE=2 SV=1	--	--	--	--	--	--	--	--	--	--	-	GO:0005515//protein binding	GO:0005783//endoplasmic reticulum
CL1352.Contig1_Dastarcus_helophoroides	1311	262	18.986	gi|270009930|gb|EFA06378.1|	119.4	3.00E-25	hypothetical protein TcasGA2_TC009254 [Tribolium castaneum]	--	--	--	--	--	--	--	--	--	--	--	--	--	--	-	-	-
CL1353.Contig1_Dastarcus_helophoroides	701	53	7.1828	gi|283765096|gb|ADB28039.1|	90.9	5.00E-17	transposase [Agrilus planipennis]	--	--	--	--	--	--	--	--	--	--	--	--	--	--	-	-	-
CL1354.Contig1_Dastarcus_helophoroides	223	6	2.5561	--	--	--	--	--	--	--	--	--	--	--	--	--	--	--	--	--	--	-	-	-
CL1355.Contig1_Dastarcus_helophoroides	560	30	5.0894	--	--	--	--	--	--	--	--	--	--	--	--	--	--	--	--	--	--	-	-	-
CL1356.Contig1_Dastarcus_helophoroides	1027	17	1.5726	gi|189238760|ref|XP_973200.2|	271.6	4.00E-71	PREDICTED: similar to Uncharacterized protein KIAA1370 homolog [Tribolium castaneum]	sp|Q5FW46|F214A_XENTR	103	6.00E-22	Protein FAM214A OS=Xenopus tropicalis GN=fam214a PE=2 SV=1	--	--	--	--	--	--	--	--	--	--	-	-	-
CL1356.Contig2_Dastarcus_helophoroides	894	19	2.0191	gi|189238760|ref|XP_973200.2|	271.6	3.00E-71	PREDICTED: similar to Uncharacterized protein KIAA1370 homolog [Tribolium castaneum]	sp|Q5FW46|F214A_XENTR	103	5.00E-22	Protein FAM214A OS=Xenopus tropicalis GN=fam214a PE=2 SV=1	--	--	--	--	--	--	--	--	--	--	-	-	-
CL1357.Contig1_Dastarcus_helophoroides	534	14	2.4907	gi|270002382|gb|EEZ98829.1|	137.9	1.00E-31	hypothetical protein TcasGA2_TC004436 [Tribolium castaneum]	sp|Q29DG0|U389_DROPS	119	5.00E-27	UPF0389 protein GA21628 OS=Drosophila pseudoobscura pseudoobscura GN=GA21628 PE=3 SV=2	--	--	--	--	--	--	--	--	--	--	-	-	GO:0016020//membrane
CL1357.Contig2_Dastarcus_helophoroides	478	82	16.2975	gi|270002382|gb|EEZ98829.1|	137.9	1.00E-31	hypothetical protein TcasGA2_TC004436 [Tribolium castaneum]	sp|Q29DG0|U389_DROPS	119	4.00E-27	UPF0389 protein GA21628 OS=Drosophila pseudoobscura pseudoobscura GN=GA21628 PE=3 SV=2	--	--	--	--	--	--	--	--	--	--	-	-	GO:0016020//membrane
CL1358.Contig1_Dastarcus_helophoroides	228	29	12.0837	gi|47216070|emb|CAG04809.1|	114.4	1.00E-24	unnamed protein product [Tetraodon nigroviridis]	sp|P91791|PPIA_HEMPU	110	7.00E-25	Peptidyl-prolyl cis-trans isomerase OS=Hemicentrotus pulcherrimus PE=2 SV=1	YDR155c	130	8.00E-31	COG0652	Peptidyl-prolyl cis-trans isomerase (rotamase) - cyclophilin family	K09565	8.00E-25	112	spu:585216	peptidyl-prolyl isomerase F (cyclophilin D) [EC:5.2.1.8]	GO:0006457//protein folding	GO:0003755//peptidyl-prolyl cis-trans isomerase activity	GO:0005829//cytosol;GO:0019861//flagellum
CL1358.Contig2_Dastarcus_helophoroides	247	26	10.0003	gi|1532214|gb|AAB07896.1|	93.2	3.00E-18	cyclophilin A [Trypanosoma brucei brucei]	sp|P49792|RBP2_HUMAN	87	8.00E-18	E3 SUMO-protein ligase RanBP2 OS=Homo sapiens GN=RANBP2 PE=1 SV=2	YML078w	114	4.00E-26	COG0652	Peptidyl-prolyl cis-trans isomerase (rotamase) - cyclophilin family	K12172	5.00E-19	92.8	dre:100317326	E3 SUMO-protein ligase RanBP2	GO:0006457//protein folding	GO:0003755//peptidyl-prolyl cis-trans isomerase activity	GO:0005829//cytosol;GO:0019861//flagellum
CL1358.Contig3_Dastarcus_helophoroides	260	31	11.3272	gi|326435317|gb|EGD80887.1|	116.3	4.00E-25	cyclophilin [Salpingoeca sp. ATCC 50818]	sp|P91791|PPIA_HEMPU	112	2.00E-25	Peptidyl-prolyl cis-trans isomerase OS=Hemicentrotus pulcherrimus PE=2 SV=1	YDR155c	129	1.00E-30	COG0652	Peptidyl-prolyl cis-trans isomerase (rotamase) - cyclophilin family	K01802	7.00E-25	112	dme:Dmel_CG7768	peptidylprolyl isomerase [EC:5.2.1.8]	GO:0006457//protein folding	GO:0042277//peptide binding;GO:0003755//peptidyl-prolyl cis-trans isomerase activity	GO:0005829//cytosol;GO:0019861//flagellum
CL1358.Contig4_Dastarcus_helophoroides	663	474	67.9205	gi|326435317|gb|EGD80887.1|	243.8	4.00E-63	cyclophilin [Salpingoeca sp. ATCC 50818]	sp|P10111|PPIA_RAT	229	3.00E-60	Peptidyl-prolyl cis-trans isomerase A OS=Rattus norvegicus GN=Ppia PE=1 SV=2	SPBC28F2.03	263	2.00E-70	COG0652	Peptidyl-prolyl cis-trans isomerase (rotamase) - cyclophilin family	K09565	6.00E-64	243	cin:100177752	peptidyl-prolyl isomerase F (cyclophilin D) [EC:5.2.1.8]	GO:0006457//protein folding	GO:0003755//peptidyl-prolyl cis-trans isomerase activity	-
CL1358.Contig5_Dastarcus_helophoroides	615	52	8.0327	gi|326435317|gb|EGD80887.1|	243.4	4.00E-63	cyclophilin [Salpingoeca sp. ATCC 50818]	sp|P91791|PPIA_HEMPU	236	3.00E-62	Peptidyl-prolyl cis-trans isomerase OS=Hemicentrotus pulcherrimus PE=2 SV=1	YDR155c	275	4.00E-74	COG0652	Peptidyl-prolyl cis-trans isomerase (rotamase) - cyclophilin family	K09565	1.00E-63	242	bfo:BRAFLDRAFT_114823	peptidyl-prolyl isomerase F (cyclophilin D) [EC:5.2.1.8]	GO:0006457//protein folding	GO:0042277//peptide binding;GO:0003755//peptidyl-prolyl cis-trans isomerase activity	GO:0005737//cytoplasm
CL1358.Contig6_Dastarcus_helophoroides	567	118	19.7713	gi|146163117|ref|XP_001010768.2|	246.9	3.00E-64	peptidyl-prolyl cis-trans isomerase, cyclophilin-type family protein [Tetrahymena thermophila] >gi|146146191|gb|EAR90523.2| peptidyl-prolyl cis-trans isomerase, cyclophilin-type family protein [Tetrahymena thermophila SB210]	sp|P91791|PPIA_HEMPU	236	3.00E-62	Peptidyl-prolyl cis-trans isomerase OS=Hemicentrotus pulcherrimus PE=2 SV=1	YDR155c	270	1.00E-72	COG0652	Peptidyl-prolyl cis-trans isomerase (rotamase) - cyclophilin family	K09565	3.00E-64	244	cin:100177752	peptidyl-prolyl isomerase F (cyclophilin D) [EC:5.2.1.8]	GO:0006457//protein folding	GO:0003755//peptidyl-prolyl cis-trans isomerase activity	-
CL1359.Contig1_Dastarcus_helophoroides	1236	137	10.5302	gi|326434469|gb|EGD80039.1|	106.3	3.00E-21	epidermal retinol dehydrogenase 2 [Salpingoeca sp. ATCC 50818]	sp|Q9EQ06|DHB11_MOUSE	98.2	3.00E-20	Estradiol 17-beta-dehydrogenase 11 OS=Mus musculus GN=Hsd17b11 PE=2 SV=1	YDL114w	93.6	6.00E-19	COG1028	Dehydrogenases with different specificities (related to short-chain alcohol dehydrogenases)	K15734	4.00E-21	103	tad:TRIADDRAFT_62171	all-trans-retinol dehydrogenase (NAD+) [EC:1.1.1.105]	GO:0008152//metabolic process	GO:0003824//catalytic activity	-
CL136.Contig1_Dastarcus_helophoroides	1010	24	2.2575	gi|91094395|ref|XP_971497.1|	297.7	5.00E-79	PREDICTED: similar to AGAP006512-PA [Tribolium castaneum]	--	--	--	--	--	--	--	--	--	--	--	--	--	--	-	-	-
CL136.Contig2_Dastarcus_helophoroides	817	35	4.0699	gi|91094395|ref|XP_971497.1|	319.3	1.00E-85	PREDICTED: similar to AGAP006512-PA [Tribolium castaneum]	--	--	--	--	--	--	--	--	--	--	--	--	--	--	-	-	-
CL136.Contig3_Dastarcus_helophoroides	339	2	0.5605	gi|322800069|gb|EFZ21175.1|	68.2	1.00E-10	hypothetical protein SINV_07127 [Solenopsis invicta]	--	--	--	--	--	--	--	--	--	--	--	--	--	--	-	-	-
CL1360.Contig1_Dastarcus_helophoroides	922	33	3.4003	gi|270007360|gb|EFA03808.1|	266.5	1.00E-69	hypothetical protein TcasGA2_TC013921 [Tribolium castaneum]	sp|Q6PFL6|CCD43_DANRE	152	8.00E-37	Coiled-coil domain-containing protein 43 OS=Danio rerio GN=ccdc43 PE=2 SV=1	PH1798	49.3	9.00E-06	COG1196	Chromosome segregation ATPases	K10434	3.00E-07	56.2	cin:100181566	microtubule-associated protein 9	-	-	-
CL1360.Contig2_Dastarcus_helophoroides	871	11	1.1998	gi|270007360|gb|EFA03808.1|	266.5	1.00E-69	hypothetical protein TcasGA2_TC013921 [Tribolium castaneum]	sp|Q6PFL6|CCD43_DANRE	152	7.00E-37	Coiled-coil domain-containing protein 43 OS=Danio rerio GN=ccdc43 PE=2 SV=1	PH1798	49.3	8.00E-06	COG1196	Chromosome segregation ATPases	K10434	3.00E-07	56.2	cin:100181566	microtubule-associated protein 9	-	-	-
CL1361.Contig1_Dastarcus_helophoroides	1073	7	0.6198	--	--	--	--	--	--	--	--	--	--	--	--	--	--	--	--	--	--	-	-	-
CL1361.Contig2_Dastarcus_helophoroides	1073	6	0.5312	--	--	--	--	--	--	--	--	--	--	--	--	--	--	--	--	--	--	-	-	-
CL1362.Contig1_Dastarcus_helophoroides	1274	463	34.5261	--	--	--	--	--	--	--	--	--	--	--	--	--	--	--	--	--	--	-	-	-
CL1362.Contig2_Dastarcus_helophoroides	1175	80	6.4683	--	--	--	--	--	--	--	--	--	--	--	--	--	--	--	--	--	--	-	-	-
CL1363.Contig1_Dastarcus_helophoroides	962	123	12.1469	gi|91091044|ref|XP_975231.1|	95.9	3.00E-63	PREDICTED: similar to scavenger receptor acting in neural tissue and majority of rhodopsin is absent CG12789-PB [Tribolium castaneum]	sp|Q27367|CRQ_DROME	119	5.00E-37	Protein croquemort OS=Drosophila melanogaster GN=crq PE=1 SV=2	--	--	--	--	--	K13885	6.00E-22	95.9	bta:282346	scavenger receptor class B, member 1	GO:0035071//salivary gland cell autophagic cell death;GO:0007602//phototransduction;GO:0016116//carotenoid metabolic process;GO:0016063//rhodopsin biosynthetic process	-	-
CL1363.Contig2_Dastarcus_helophoroides	938	61	6.1782	gi|91091044|ref|XP_975231.1|	95.9	3.00E-63	PREDICTED: similar to scavenger receptor acting in neural tissue and majority of rhodopsin is absent CG12789-PB [Tribolium castaneum]	sp|Q27367|CRQ_DROME	119	5.00E-37	Protein croquemort OS=Drosophila melanogaster GN=crq PE=1 SV=2	--	--	--	--	--	K13885	6.00E-22	95.9	bta:282346	scavenger receptor class B, member 1	GO:0035071//salivary gland cell autophagic cell death;GO:0007602//phototransduction;GO:0016116//carotenoid metabolic process;GO:0016063//rhodopsin biosynthetic process	-	-
CL1364.Contig1_Dastarcus_helophoroides	873	354	38.5234	gi|270011246|gb|EFA07694.1|	309.3	1.00E-82	hypothetical protein TcasGA2_TC030783 [Tribolium castaneum]	sp|Q9VNE2|EXBA_DROME	207	2.00E-53	Protein extra bases OS=Drosophila melanogaster GN=exba PE=1 SV=1	SPAC8C9.15c	58.2	2.00E-08	COG1208	Nucleoside-diphosphate-sugar pyrophosphorylase involved in lipopolysaccharide biosynthesis/translation initiation factor 2B, gamma/epsilon subunits (eIF-2Bgamma/eIF-2Bepsilon)	K03240	4.00E-12	72.4	xtr:100487780	translation initiation factor eIF-2B subunit epsilon	GO:0016070//RNA metabolic process;GO:0006413//translational initiation	GO:0003743//translation initiation factor activity	-
CL1364.Contig2_Dastarcus_helophoroides	815	934	108.8743	gi|270011246|gb|EFA07694.1|	309.3	1.00E-82	hypothetical protein TcasGA2_TC030783 [Tribolium castaneum]	sp|Q9VNE2|EXBA_DROME	207	2.00E-53	Protein extra bases OS=Drosophila melanogaster GN=exba PE=1 SV=1	SPAC8C9.15c	58.2	2.00E-08	COG1208	Nucleoside-diphosphate-sugar pyrophosphorylase involved in lipopolysaccharide biosynthesis/translation initiation factor 2B, gamma/epsilon subunits (eIF-2Bgamma/eIF-2Bepsilon)	K03240	4.00E-12	72.4	xtr:100487780	translation initiation factor eIF-2B subunit epsilon	GO:0016070//RNA metabolic process;GO:0006413//translational initiation	GO:0003743//translation initiation factor activity	-
CL1365.Contig1_Dastarcus_helophoroides	1258	56	4.2291	gi|270008661|gb|EFA05109.1|	591.3	3.00E-167	hypothetical protein TcasGA2_TC015209 [Tribolium castaneum]	sp|Q6WV20|GALT1_DROME	395	1.00E-109	Polypeptide N-acetylgalactosaminyltransferase 1 OS=Drosophila melanogaster GN=GalNAc-T1 PE=2 SV=2	--	--	--	--	--	K00710	6.00E-112	404	cqu:CpipJ_CPIJ011238	polypeptide N-acetylgalactosaminyltransferase [EC:2.4.1.41]	GO:0009312//oligosaccharide biosynthetic process	GO:0004653//polypeptide N-acetylgalactosaminyltransferase activity	GO:0005794//Golgi apparatus
CL1365.Contig2_Dastarcus_helophoroides	1174	37	2.9941	gi|270008661|gb|EFA05109.1|	527.3	5.00E-148	hypothetical protein TcasGA2_TC015209 [Tribolium castaneum]	sp|Q6WV20|GALT1_DROME	359	7.00E-99	Polypeptide N-acetylgalactosaminyltransferase 1 OS=Drosophila melanogaster GN=GalNAc-T1 PE=2 SV=2	--	--	--	--	--	K00710	2.00E-100	366	cqu:CpipJ_CPIJ011238	polypeptide N-acetylgalactosaminyltransferase [EC:2.4.1.41]	GO:0009312//oligosaccharide biosynthetic process	GO:0004653//polypeptide N-acetylgalactosaminyltransferase activity	GO:0044464//cell part
CL1366.Contig1_Dastarcus_helophoroides	700	18	2.4429	gi|270005229|gb|EFA01677.1|	50.8	3.00E-46	hypothetical protein TcasGA2_TC007250 [Tribolium castaneum]	sp|B4JEF2|IHOG_DROGR	64.3	2.00E-10	Interference hedgehog OS=Drosophila grimshawi GN=iHog PE=3 SV=1	--	--	--	--	--	--	--	--	--	--	-	-	-
CL1366.Contig2_Dastarcus_helophoroides	674	32	4.5105	gi|270005229|gb|EFA01677.1|	202.2	1.00E-50	hypothetical protein TcasGA2_TC007250 [Tribolium castaneum]	sp|B4JEF2|IHOG_DROGR	66.2	6.00E-11	Interference hedgehog OS=Drosophila grimshawi GN=iHog PE=3 SV=1	--	--	--	--	--	--	--	--	--	--	-	-	-
CL1368.Contig1_Dastarcus_helophoroides	697	146	19.9001	gi|270006968|gb|EFA03416.1|	82.8	1.00E-14	hypothetical protein TcasGA2_TC013403 [Tribolium castaneum]	--	--	--	--	--	--	--	--	--	--	--	--	--	--	-	-	-
CL1369.Contig1_Dastarcus_helophoroides	206	12	5.5341	--	--	--	--	--	--	--	--	YPL171c	57.4	6.00E-09	COG1902	NADH:flavin oxidoreductases, Old Yellow Enzyme family	--	--	--	--	--	-	-	-
CL1369.Contig2_Dastarcus_helophoroides	590	74	11.9156	gi|118359282|ref|XP_001012882.1|	97.1	4.00E-19	oxidoreductase, FAD/FMN-binding family protein [Tetrahymena thermophila] >gi|89294649|gb|EAR92637.1| oxidoreductase, FAD/FMN-binding family protein [Tetrahymena thermophila SB210]	--	--	--	--	YPL171c	167	9.00E-42	COG1902	NADH:flavin oxidoreductases, Old Yellow Enzyme family	--	--	--	--	--	-	-	-
CL1369.Contig3_Dastarcus_helophoroides	586	99	16.0499	gi|290980761|ref|XP_002673100.1|	90.5	4.00E-17	predicted protein [Naegleria gruberi] >gi|284086681|gb|EFC40356.1| predicted protein [Naegleria gruberi]	--	--	--	--	YPL171c	162	4.00E-40	COG1902	NADH:flavin oxidoreductases, Old Yellow Enzyme family	--	--	--	--	--	-	-	-
CL137.Contig1_Dastarcus_helophoroides	1894	209	10.4834	gi|189235006|ref|XP_970364.2|	590.1	1.00E-166	PREDICTED: similar to CG10960 CG10960-PB [Tribolium castaneum] >gi|270003934|gb|EFA00382.1| hypothetical protein TcasGA2_TC003228 [Tribolium castaneum]	sp|B4J913|TRET1_DROGR	305	2.00E-82	Facilitated trehalose transporter Tret1 OS=Drosophila grimshawi GN=Tret1 PE=3 SV=1	araE	179	1.00E-44	COG0477	Permeases of the major facilitator superfamily	K14258	8.00E-82	305	dgr:Dgri_GH21392	facilitated trehalose transporter	GO:0006810//transport	GO:0005215//transporter activity	GO:0016020//membrane
CL137.Contig2_Dastarcus_helophoroides	1828	42	2.1828	gi|189235006|ref|XP_970364.2|	590.1	1.00E-166	PREDICTED: similar to CG10960 CG10960-PB [Tribolium castaneum] >gi|270003934|gb|EFA00382.1| hypothetical protein TcasGA2_TC003228 [Tribolium castaneum]	sp|B4J913|TRET1_DROGR	305	2.00E-82	Facilitated trehalose transporter Tret1 OS=Drosophila grimshawi GN=Tret1 PE=3 SV=1	araE	179	1.00E-44	COG0477	Permeases of the major facilitator superfamily	K14258	8.00E-82	305	dgr:Dgri_GH21392	facilitated trehalose transporter	GO:0006810//transport	GO:0005215//transporter activity	GO:0016020//membrane
CL137.Contig3_Dastarcus_helophoroides	1716	167	9.2456	gi|189235006|ref|XP_970364.2|	590.1	1.00E-166	PREDICTED: similar to CG10960 CG10960-PB [Tribolium castaneum] >gi|270003934|gb|EFA00382.1| hypothetical protein TcasGA2_TC003228 [Tribolium castaneum]	sp|B4J913|TRET1_DROGR	305	2.00E-82	Facilitated trehalose transporter Tret1 OS=Drosophila grimshawi GN=Tret1 PE=3 SV=1	araE	179	1.00E-44	COG0477	Permeases of the major facilitator superfamily	K14258	7.00E-82	305	dgr:Dgri_GH21392	facilitated trehalose transporter	GO:0006810//transport	GO:0005215//transporter activity	GO:0016020//membrane
CL1370.Contig1_Dastarcus_helophoroides	3678	22	0.5683	gi|270006595|gb|EFA03043.1|	1441.8	0	hypothetical protein TcasGA2_TC010469 [Tribolium castaneum]	sp|Q9Y2H6|FND3A_HUMAN	733	0	Fibronectin type-III domain-containing protein 3A OS=Homo sapiens GN=FNDC3A PE=1 SV=4	--	--	--	--	--	K12567	7.00E-62	240	spu:590007	titin [EC:2.7.11.1]	-	-	-
CL1370.Contig2_Dastarcus_helophoroides	3631	33	0.8634	gi|270006595|gb|EFA03043.1|	1444.9	0	hypothetical protein TcasGA2_TC010469 [Tribolium castaneum]	sp|Q5ZJP5|FND3A_CHICK	704	0	Fibronectin type-III domain-containing protein 3a OS=Gallus gallus GN=FNDC3A PE=2 SV=2	--	--	--	--	--	K12567	7.00E-62	240	spu:590007	titin [EC:2.7.11.1]	-	-	-
CL1371.Contig1_Dastarcus_helophoroides	365	20	5.2056	--	--	--	--	--	--	--	--	--	--	--	--	--	--	--	--	--	--	-	-	-
CL1372.Contig1_Dastarcus_helophoroides	225	38	16.0449	gi|350427669|ref|XP_003494838.1|	81.3	1.00E-14	PREDICTED: phosphate acetyltransferase-like [Bombus impatiens]	--	--	--	--	YMR217w_2	121	4.00E-28	COG0519	GMP synthase, PP-ATPase domain/subunit	--	--	--	--	--	GO:0006541//glutamine metabolic process;GO:0006529//asparagine biosynthetic process;GO:0006177//GMP biosynthetic process	GO:0003922//GMP synthase (glutamine-hydrolyzing) activity;GO:0005524//ATP binding;GO:0004066//asparagine synthase (glutamine-hydrolyzing) activity	-
CL1373.Contig1_Dastarcus_helophoroides	699	54	7.3393	--	--	--	--	--	--	--	--	--	--	--	--	--	--	--	--	--	--	-	-	-
CL1374.Contig1_Dastarcus_helophoroides	1410	70	4.7164	gi|270003254|gb|EEZ99701.1|	692.2	0	hypothetical protein TcasGA2_TC002462 [Tribolium castaneum]	sp|P32198|CPT1A_RAT	489	8.00E-138	Carnitine O-palmitoyltransferase 1, liver isoform OS=Rattus norvegicus GN=Cpt1a PE=1 SV=2	--	--	--	--	--	K08765	0	680	tca:657643	carnitine O-palmitoyltransferase 1 [EC:2.3.1.21]	GO:0042594//response to starvation;GO:0010038//response to metal ion;GO:0006979//response to oxidative stress	GO:0004095//carnitine O-palmitoyltransferase activity	GO:0005739//mitochondrion
CL1374.Contig2_Dastarcus_helophoroides	1407	112	7.5624	gi|270003254|gb|EEZ99701.1|	671.4	0	hypothetical protein TcasGA2_TC002462 [Tribolium castaneum]	sp|P32198|CPT1A_RAT	487	3.00E-137	Carnitine O-palmitoyltransferase 1, liver isoform OS=Rattus norvegicus GN=Cpt1a PE=1 SV=2	--	--	--	--	--	K08765	0	665	tca:657643	carnitine O-palmitoyltransferase 1 [EC:2.3.1.21]	GO:0042594//response to starvation;GO:0010038//response to metal ion;GO:0006979//response to oxidative stress	GO:0004095//carnitine O-palmitoyltransferase activity	GO:0005739//mitochondrion
CL1374.Contig3_Dastarcus_helophoroides	1144	30	2.4913	gi|270003254|gb|EEZ99701.1|	494.6	3.00E-138	hypothetical protein TcasGA2_TC002462 [Tribolium castaneum]	sp|P32198|CPT1A_RAT	360	2.00E-99	Carnitine O-palmitoyltransferase 1, liver isoform OS=Rattus norvegicus GN=Cpt1a PE=1 SV=2	--	--	--	--	--	K08765	3.00E-136	485	tca:657643	carnitine O-palmitoyltransferase 1 [EC:2.3.1.21]	GO:0042594//response to starvation;GO:0010038//response to metal ion;GO:0006979//response to oxidative stress	GO:0004095//carnitine O-palmitoyltransferase activity	GO:0005739//mitochondrion
CL1375.Contig1_Dastarcus_helophoroides	1419	230	15.3986	gi|326437550|gb|EGD83120.1|	650.2	0	6-phosphogluconate dehydrogenase [Salpingoeca sp. ATCC 50818]	sp|Q17761|6PGD_CAEEL	621	1.00E-177	6-phosphogluconate dehydrogenase, decarboxylating OS=Caenorhabditis elegans GN=T25B9.9 PE=2 SV=2	YHR183w	748	0	COG0362	6-phosphogluconate dehydrogenase	K00033	5.00E-179	627	aag:AaeL_AAEL005931	6-phosphogluconate dehydrogenase [EC:1.1.1.44]	GO:0009792//embryo development ending in birth or egg hatching;GO:0002119//nematode larval development;GO:0018996//molting cycle, collagen and cuticulin-based cuticle;GO:0006098//pentose-phosphate shunt	GO:0050661//NADP binding;GO:0004616//phosphogluconate dehydrogenase (decarboxylating) activity	-
CL1375.Contig2_Dastarcus_helophoroides	1065	118	10.5261	gi|167518822|ref|XP_001743751.1|	499.2	1.00E-139	hypothetical protein [Monosiga brevicollis MX1] >gi|163777713|gb|EDQ91329.1| predicted protein [Monosiga brevicollis MX1]	sp|P41570|6PGD_CERCA	473	4.00E-133	6-phosphogluconate dehydrogenase, decarboxylating OS=Ceratitis capitata GN=Pgd PE=2 SV=1	YHR183w	577	1.00E-164	COG0362	6-phosphogluconate dehydrogenase	K00033	8.00E-133	473	cqu:CpipJ_CPIJ001316	6-phosphogluconate dehydrogenase [EC:1.1.1.44]	GO:0006098//pentose-phosphate shunt	GO:0050661//NADP binding;GO:0004616//phosphogluconate dehydrogenase (decarboxylating) activity	-
CL1375.Contig3_Dastarcus_helophoroides	857	181	20.0647	gi|326437550|gb|EGD83120.1|	374.4	3.00E-102	6-phosphogluconate dehydrogenase [Salpingoeca sp. ATCC 50818]	sp|P41570|6PGD_CERCA	351	1.00E-96	6-phosphogluconate dehydrogenase, decarboxylating OS=Ceratitis capitata GN=Pgd PE=2 SV=1	YHR183w	445	5.00E-125	COG0362	6-phosphogluconate dehydrogenase	K00033	8.00E-98	357	tad:TRIADDRAFT_64046	6-phosphogluconate dehydrogenase [EC:1.1.1.44]	GO:0006098//pentose-phosphate shunt	GO:0050661//NADP binding;GO:0004616//phosphogluconate dehydrogenase (decarboxylating) activity	-
CL1375.Contig4_Dastarcus_helophoroides	227	29	12.1369	gi|321472307|gb|EFX83277.1|	100.1	2.00E-20	hypothetical protein DAPPUDRAFT_240002 [Daphnia pulex]	sp|P00349|6PGD_SHEEP	92.4	2.00E-19	6-phosphogluconate dehydrogenase, decarboxylating OS=Ovis aries GN=PGD PE=1 SV=4	YGR256w	104	3.00E-23	COG0362	6-phosphogluconate dehydrogenase	K00033	6.00E-20	95.9	tca:660752	6-phosphogluconate dehydrogenase [EC:1.1.1.44]	GO:0006098//pentose-phosphate shunt	GO:0050661//NADP binding;GO:0004616//phosphogluconate dehydrogenase (decarboxylating) activity	-
CL1375.Contig5_Dastarcus_helophoroides	381	43	10.7221	gi|405976318|gb|EKC40830.1|	159.1	5.00E-38	6-phosphogluconate dehydrogenase, decarboxylating [Crassostrea gigas]	sp|Q17761|6PGD_CAEEL	153	7.00E-38	6-phosphogluconate dehydrogenase, decarboxylating OS=Caenorhabditis elegans GN=T25B9.9 PE=2 SV=2	YGR256w	172	1.00E-43	COG0362	6-phosphogluconate dehydrogenase	K00033	2.00E-37	154	tca:660752	6-phosphogluconate dehydrogenase [EC:1.1.1.44]	GO:0009792//embryo development ending in birth or egg hatching;GO:0002119//nematode larval development;GO:0018996//molting cycle, collagen and cuticulin-based cuticle;GO:0019322//pentose biosynthetic process;GO:0009051//pentose-phosphate shunt, oxidative branch	GO:0050661//NADP binding;GO:0004616//phosphogluconate dehydrogenase (decarboxylating) activity	-
CL1376.Contig1_Dastarcus_helophoroides	923	516	53.1109	--	--	--	--	--	--	--	--	--	--	--	--	--	--	--	--	--	--	-	-	-
CL1376.Contig2_Dastarcus_helophoroides	441	64	13.7872	--	--	--	--	--	--	--	--	--	--	--	--	--	--	--	--	--	--	-	-	-
CL1377.Contig1_Dastarcus_helophoroides	1383	26	1.786	gi|189235669|ref|XP_971017.2|	547.7	4.00E-154	PREDICTED: similar to solute carrier family 39 [Tribolium castaneum]	sp|Q8BWY7|S39AB_MOUSE	370	3.00E-102	Zinc transporter ZIP11 OS=Mus musculus GN=Slc39a11 PE=2 SV=1	MA2881	178	2.00E-44	COG0428	Predicted divalent heavy-metal cations transporter	K14717	7.00E-155	547	tca:659638	solute carrier family 39 (zinc transporter), member 11	GO:0006810//transport	-	-
CL1377.Contig2_Dastarcus_helophoroides	1326	59	4.2271	gi|189235669|ref|XP_971017.2|	531.9	2.00E-149	PREDICTED: similar to solute carrier family 39 [Tribolium castaneum]	sp|Q8BWY7|S39AB_MOUSE	369	8.00E-102	Zinc transporter ZIP11 OS=Mus musculus GN=Slc39a11 PE=2 SV=1	MA2881	246	6.00E-65	COG0428	Predicted divalent heavy-metal cations transporter	K14717	3.00E-150	531	tca:659638	solute carrier family 39 (zinc transporter), member 11	GO:0006810//transport	-	-
CL1378.Contig1_Dastarcus_helophoroides	2441	59	2.2963	gi|270005582|gb|EFA02030.1|	1004.6	0	hypothetical protein TcasGA2_TC007655 [Tribolium castaneum]	--	--	--	--	--	--	--	--	--	K03233	6.00E-134	479	ame:551211	elongation factor 1-gamma	GO:0000279//M phase	-	GO:0031981//nuclear lumen;GO:0043232
CL1378.Contig2_Dastarcus_helophoroides	2399	18	0.7128	gi|270005582|gb|EFA02030.1|	966.5	0	hypothetical protein TcasGA2_TC007655 [Tribolium castaneum]	sp|Q5R9B3|CJ118_PONAB	52	6.00E-06	Uncharacterized protein C10orf118 homolog (Fragment) OS=Pongo abelii PE=2 SV=2	--	--	--	--	--	K03233	3.00E-133	476	ame:551211	elongation factor 1-gamma	GO:0000279//M phase	-	GO:0031981//nuclear lumen;GO:0043232
CL1379.Contig1_Dastarcus_helophoroides	1575	11	0.6635	gi|91085783|ref|XP_974443.1|	702.2	0	PREDICTED: similar to fumarylacetoacetate hydrolase [Tribolium castaneum] >gi|270009995|gb|EFA06443.1| hypothetical protein TcasGA2_TC009325 [Tribolium castaneum]	sp|P16930|FAAA_HUMAN	568	1.00E-161	Fumarylacetoacetase OS=Homo sapiens GN=FAH PE=1 SV=2	RSp0690	460	4.00E-129	COG0179	2-keto-4-pentenoate hydratase/2-oxohepta-3-ene-1,7-dioic acid hydratase (catechol pathway)	K01555	0	702	tca:663294	fumarylacetoacetase [EC:3.7.1.2]	GO:0009072//aromatic amino acid family metabolic process	GO:0004334//fumarylacetoacetase activity	-
CL1379.Contig2_Dastarcus_helophoroides	1549	10	0.6133	gi|91085783|ref|XP_974443.1|	702.2	0	PREDICTED: similar to fumarylacetoacetate hydrolase [Tribolium castaneum] >gi|270009995|gb|EFA06443.1| hypothetical protein TcasGA2_TC009325 [Tribolium castaneum]	sp|P16930|FAAA_HUMAN	568	1.00E-161	Fumarylacetoacetase OS=Homo sapiens GN=FAH PE=1 SV=2	RSp0690	460	3.00E-129	COG0179	2-keto-4-pentenoate hydratase/2-oxohepta-3-ene-1,7-dioic acid hydratase (catechol pathway)	K01555	0	702	tca:663294	fumarylacetoacetase [EC:3.7.1.2]	GO:0009072//aromatic amino acid family metabolic process	GO:0004334//fumarylacetoacetase activity	-
CL1379.Contig3_Dastarcus_helophoroides	1530	31	1.9249	gi|91085783|ref|XP_974443.1|	702.2	0	PREDICTED: similar to fumarylacetoacetate hydrolase [Tribolium castaneum] >gi|270009995|gb|EFA06443.1| hypothetical protein TcasGA2_TC009325 [Tribolium castaneum]	sp|P16930|FAAA_HUMAN	568	1.00E-161	Fumarylacetoacetase OS=Homo sapiens GN=FAH PE=1 SV=2	RSp0690	460	3.00E-129	COG0179	2-keto-4-pentenoate hydratase/2-oxohepta-3-ene-1,7-dioic acid hydratase (catechol pathway)	K01555	0	702	tca:663294	fumarylacetoacetase [EC:3.7.1.2]	GO:0009072//aromatic amino acid family metabolic process	GO:0004334//fumarylacetoacetase activity	-
CL138.Contig1_Dastarcus_helophoroides	571	16	2.6621	--	--	--	--	--	--	--	--	--	--	--	--	--	--	--	--	--	--	-	-	-
CL138.Contig2_Dastarcus_helophoroides	1195	96	7.632	--	--	--	--	--	--	--	--	--	--	--	--	--	--	--	--	--	--	-	-	-
CL138.Contig3_Dastarcus_helophoroides	1107	60	5.1492	--	--	--	--	--	--	--	--	--	--	--	--	--	--	--	--	--	--	-	-	-
[truncated: 41,872 more rows]
