# Supplementary material for: Transcriptome Analysis of Dastarcus helophoroides (Coleoptera: Bothrideridae) Using Illumina HiSeq Sequencing
Source: PLoS One. 2014 Jun 30;9(6):e100673. doi: 10.1371/journal.pone.0100673 (PMC4076278; doi:10.1371/journal.pone.0100673)
Supplement: Table S2 — KEGG analysis of 22,102 unigenes. (XLS) [file pone.0100673.s002.xls]

## Sheet: Sheet1
#	Pathway	Count (22102)	Pathway ID
1	Metabolic pathways	3848	ko01100
2	RNA transport	812	ko03013
3	Regulation of actin cytoskeleton	778	ko04810
4	Purine metabolism	775	ko00230
5	Huntington's disease	756	ko05016
6	Epstein-Barr virus infection	682	ko05169
7	Spliceosome	662	ko03040
8	Focal adhesion	647	ko04510
9	Pathways in cancer	639	ko05200
10	Protein processing in endoplasmic reticulum	625	ko04141
11	Alzheimer's disease	536	ko05010
12	Vascular smooth muscle contraction	528	ko04270
13	Lysosome	521	ko04142
14	Endocytosis	503	ko04144
15	mRNA surveillance pathway mRNA	501	ko03015
16	Ribosome	498	ko03010
17	Influenza A	491	ko05164
18	HTLV-I infection	487	ko05166
19	Tight junction	480	ko04530
20	Pyrimidine metabolism	478	ko00240
21	Phagosome	462	ko04145
22	Ubiquitin mediated proteolysis	455	ko04120
23	MAPK signaling pathway	441	ko04010
24	Insulin signaling pathway	438	ko04910
25	Ribosome biogenesis in eukaryotes	435	ko03008
26	Vibrio cholerae infection	434	ko05110
27	Amoebiasis	423	ko05146
28	Dilated cardiomyopathy	414	ko05414
29	Herpes simplex infection	410	ko05168
30	Salmonella infection	401	ko05132
31	Oxidative phosphorylation	398	ko00190
32	Parkinson's disease	397	ko05012
33	Hypertrophic cardiomyopathy (HCM)	375	ko05410
34	Peroxisome	373	ko04146
35	Pathogenic Escherichia coli infection	368	ko05130
36	Calcium signaling pathway	354	ko04020
37	Wnt signaling pathway Wnt	354	ko04310
38	Transcriptional misregulation in cancer	342	ko05202
39	Adherens junction	341	ko04520
40	Pancreatic secretion	322	ko04972
41	RNA degradation RNA	322	ko03018
42	Bile secretion	321	ko04976
43	Cell cycle	320	ko04110
44	Tuberculosis	320	ko05152
45	Oocyte meiosis	310	ko04114
46	Glycolysis / Gluconeogenesis	308	ko00010
47	Chemokine signaling pathway	304	ko04062
48	Gastric acid secretion	298	ko04971
49	Leukocyte transendothelial migration	297	ko04670
50	Lysine degradation	284	ko00310
51	Pyruvate metabolism	280	ko00620
52	Aminoacyl-tRNA biosynthesis	275	ko00970
53	Axon guidance	274	ko04360
54	Cardiac muscle contraction	272	ko04260
55	Bacterial invasion of epithelial cells	271	ko05100
56	Neurotrophin signaling pathway	269	ko04722
57	Viral myocarditis	268	ko05416
58	Glycerophospholipid metabolism	267	ko00564
59	Shigellosis	263	ko05131
60	RNA polymerase RNA	262	ko03020
61	Dopaminergic synapse	256	ko04728
62	Citrate cycle (TCA cycle)	254	ko00020
63	Glycerolipid metabolism	252	ko00561
64	Salivary secretion	250	ko04970
65	ABC transporters	250	ko02010
66	Amyotrophic lateral sclerosis (ALS)	248	ko05014
67	PPAR signaling pathway	241	ko03320
68	Arginine and proline metabolism	235	ko00330
69	Toxoplasmosis	234	ko05145
70	Fc gamma R-mediated phagocytosis	232	ko04666
71	Alcoholism	231	ko05034
72	Measles	231	ko05162
73	ECM-receptor interaction	225	ko04512
74	Glutathione metabolism	221	ko00480
75	GnRH signaling pathway	220	ko04912
76	Phosphatidylinositol signaling system	220	ko04070
77	Progesterone-mediated oocyte maturation	219	ko04914
78	Protein digestion and absorption	217	ko04974
79	Amino sugar and nucleotide sugar metabolism	217	ko00520
80	Alanine, aspartate and glutamate metabolism	214	ko00250
81	Antigen processing and presentation	214	ko04612
82	Glycine, serine and threonine metabolism	206	ko00260
83	Prostate cancer	206	ko05215
84	Legionellosis	204	ko05134
85	Neuroactive ligand-receptor interaction	199	ko04080
86	Melanogenesis	192	ko04916
87	Fructose and mannose metabolism	186	ko00051
88	Epithelial cell signaling in Helicobacter pylori infection	185	ko05120
89	Long-term potentiation	185	ko04720
90	Gap junction	184	ko04540
91	T cell receptor signaling pathway	184	ko04660
92	Hepatitis C	183	ko05160
93	Glutamatergic synapse	183	ko04724
94	Fatty acid metabolism	182	ko00071
95	TGF-beta signaling pathway	180	ko04350
96	Valine, leucine and isoleucine degradation	176	ko00280
97	Prion diseases	176	ko05020
98	Cytosolic DNA-sensing pathway	174	ko04623
99	Proteasome	172	ko03050
100	Nucleotide excision repair	168	ko03420
101	ErbB signaling pathway	168	ko04012
102	Arrhythmogenic right ventricular cardiomyopathy (ARVC)	167	ko05412
103	Synaptic vesicle cycle	164	ko04721
104	Fat digestion and absorption	164	ko04975
105	Cholinergic synapse	163	ko04725
106	Inositol phosphate metabolism	163	ko00562
107	Cysteine and methionine metabolism	163	ko00270
108	Basal transcription factors	162	ko03022
109	Phototransduction - fly	161	ko04745
110	Galactose metabolism	160	ko00052
111	Adipocytokine signaling pathway	159	ko04920
112	Pentose phosphate pathway	158	ko00030
113	Renal cell carcinoma	157	ko05211
114	Pentose and glucuronate interconversions	157	ko00040
115	Amphetamine addiction	152	ko05031
116	Drug metabolism - other enzymes	152	ko00983
117	Dorso-ventral axis formation	151	ko04320
118	Tyrosine metabolism	150	ko00350
119	GABAergic synapse	149	ko04727
120	Glyoxylate and dicarboxylate metabolism	148	ko00630
121	Starch and sucrose metabolism	147	ko00500
122	Rheumatoid arthritis	146	ko05323
123	Tryptophan metabolism	146	ko00380
124	Small cell lung cancer	145	ko05222
125	Propanoate metabolism	141	ko00640
126	Serotonergic synapse	141	ko04726
127	Retrograde endocannabinoid signaling	140	ko04723
128	Colorectal cancer	139	ko05210
129	Retinol metabolism	137	ko00830
130	Chagas disease (American trypanosomiasis)	136	ko05142
131	Metabolism of xenobiotics by cytochrome P450	136	ko00980
132	VEGF signaling pathway	135	ko04370
133	p53 signaling pathway	132	ko04115
134	Long-term depression	132	ko04730
135	mTOR signaling pathway	131	ko04150
136	Toll-like receptor signaling pathway	130	ko04620
137	Drug metabolism - cytochrome P450	130	ko00982
138	Morphine addiction	130	ko05032
139	DNA replication	129	ko03030
140	Butanoate metabolism	128	ko00650
141	Glioma	127	ko05214
142	Hedgehog signaling pathway	127	ko04340
143	Endocrine and other factor-regulated calcium reabsorption	126	ko04961
144	Type II diabetes mellitus	126	ko04930
145	Olfactory transduction	125	ko04740
146	Osteoclast differentiation	123	ko04380
147	beta-Alanine metabolism	123	ko00410
148	NF-kappa B signaling pathway	123	ko04064
149	Vitamin digestion and absorption	122	ko04977
150	N-Glycan biosynthesis	121	ko00510
151	Pertussis	120	ko05133
152	Vasopressin-regulated water reabsorption	119	ko04962
153	Fc epsilon RI signaling pathway	115	ko04664
154	Porphyrin and chlorophyll metabolism	115	ko00860
155	Notch signaling pathway	113	ko04330
156	B cell receptor signaling pathway	111	ko04662
157	Cell adhesion molecules (CAMs)	109	ko04514
158	Chronic myeloid leukemia	108	ko05220
159	Base excision repair	106	ko03410
160	alpha-Linolenic acid metabolism	105	ko00592
161	Phenylalanine metabolism	103	ko00360
162	Natural killer cell mediated cytotoxicity	102	ko04650
163	NOD-like receptor signaling pathway	102	ko04621
164	Carbohydrate digestion and absorption	100	ko04973
165	Pancreatic cancer	100	ko05212
166	Mineral absorption	99	ko04978
167	Basal cell carcinoma	98	ko05217
168	Fanconi anemia pathway	97	ko03460
169	Apoptosis	96	ko04210
170	Sphingolipid metabolism	92	ko00600
171	Other types of O-glycan biosynthesis	91	ko00514
172	Jak-STAT signaling pathway	91	ko04630
173	Endometrial cancer	90	ko05213
174	Hematopoietic cell lineage	87	ko04640
175	Complement and coagulation cascades	87	ko04610
176	Ascorbate and aldarate metabolism	87	ko00053
177	Biosynthesis of unsaturated fatty acids	86	ko01040
178	Phototransduction	85	ko04744
179	Steroid biosynthesis	84	ko00100
180	Mismatch repair	82	ko03430
181	Acute myeloid leukemia	81	ko05221
182	Cocaine addiction	81	ko05030
183	Systemic lupus erythematosus	80	ko05322
184	Steroid hormone biosynthesis	78	ko00140
185	Histidine metabolism	78	ko00340
186	Leishmaniasis	76	ko05140
187	Protein export	73	ko03060
188	Homologous recombination	73	ko03440
189	Collecting duct acid secretion	72	ko04966
190	Non-small cell lung cancer	72	ko05223
191	RIG-I-like receptor signaling pathway	72	ko04622
192	Malaria	68	ko05144
193	Insect hormone biosynthesis	65	ko00981
194	Fatty acid biosynthesis	65	ko00061
195	Aldosterone-regulated sodium reabsorption	65	ko04960
196	One carbon pool by folate	64	ko00670
197	Melanoma	63	ko05218
198	Valine, leucine and isoleucine biosynthesis	63	ko00290
199	Arachidonic acid metabolism	62	ko00590
200	Fatty acid elongation	62	ko00062
201	Nicotinate and nicotinamide metabolism	61	ko00760
202	Riboflavin metabolism	60	ko00740
203	Glycosylphosphatidylinositol(GPI)-anchor biosynthesis	60	ko00563
204	Circadian rhythm - fly	60	ko04711
205	Terpenoid backbone biosynthesis	59	ko00900
206	Ether lipid metabolism	59	ko00565
207	Selenocompound metabolism	58	ko00450
208	Staphylococcus aureus infection	57	ko05150
209	Other glycan degradation	56	ko00511
210	Pantothenate and CoA biosynthesis	54	ko00770
211	MAPK signaling pathway - fly	53	ko04013
212	Thyroid cancer	53	ko05216
213	Proximal tubule bicarbonate reclamation	53	ko04964
214	Type I diabetes mellitus	52	ko04940
215	Circadian rhythm - mammal	52	ko04710
216	Glycosaminoglycan degradation	51	ko00531
217	Renin-angiotensin system	51	ko04614
218	SNARE interactions in vesicular transport	49	ko04130
219	Bladder cancer	48	ko05219
220	Cytokine-cytokine receptor interaction	46	ko04060
221	Primary bile acid biosynthesis	44	ko00120
222	Sulfur metabolism	44	ko00920
223	Ubiquinone and other terpenoid-quinone biosynthesis	43	ko00130
224	Regulation of autophagy	43	ko04140
225	Linoleic acid metabolism	39	ko00591
226	Taste transduction	39	ko04742
227	Glycosaminoglycan biosynthesis - heparan sulfate	35	ko00534
228	African trypanosomiasis	34	ko05143
229	Glycosphingolipid biosynthesis - globo series	32	ko00603
230	Glycosaminoglycan biosynthesis - chondroitin sulfate	31	ko00532
231	Sulfur relay system	30	ko04122
232	Nicotine addiction	29	ko05033
233	Phenylalanine, tyrosine and tryptophan biosynthesis	29	ko00400
234	Folate biosynthesis	28	ko00790
235	Mucin type O-Glycan biosynthesis	28	ko00512
236	Non-homologous end-joining	28	ko03450
237	Cyanoamino acid metabolism	27	ko00460
238	Synthesis and degradation of ketone bodies	26	ko00072
239	Glycosphingolipid biosynthesis - ganglio series	25	ko00604
240	Caffeine metabolism	25	ko00232
241	Primary immunodeficiency	24	ko05340
242	Taurine and hypotaurine metabolism	24	ko00430
243	Autoimmune thyroid disease	24	ko05320
244	Glycosaminoglycan biosynthesis - keratan sulfate	18	ko00533
245	Glycosphingolipid biosynthesis - lacto and neolacto series	17	ko00601
246	Maturity onset diabetes of the young	16	ko04950
247	Lipoic acid metabolism	15	ko00785
248	D-Glutamine and D-glutamate metabolism	14	ko00471
249	Butirosin and neomycin biosynthesis	14	ko00524
250	D-Arginine and D-ornithine metabolism	12	ko00472
251	Lysine biosynthesis	11	ko00300
252	Vitamin B6 metabolism	11	ko00750
253	Thiamine metabolism	10	ko00730
254	Graft-versus-host disease	7	ko05332
255	Biotin metabolism	7	ko00780
256	Allograft rejection	6	ko05330
257	Intestinal immune network for IgA production	3	ko04672
258	Asthma	1	ko05310
